# Supplementary material for: Diversification rates indicate an early role of adaptive radiations at the origin of modern echinoid fauna
Source: PLoS One. 2018 Mar 22;13(3):e0194575. doi: 10.1371/journal.pone.0194575 (PMC5864014; doi:10.1371/journal.pone.0194575)
Supplement: S1 File — Occurrence records of the 664 fossil species of echinoids recorded worldwide for the eight geological stages of the studied time period based on the literature [72, 73, 74, 75]. Type species names are in bold. First Appearance Datum (FAD) and Last Appearance Datum (LAD) given in million of years Before Present (after Gradstein et al. [71]). References are the source data used for morphometric analyses. (XLSX) [file pone.0194575.s001.xlsx]

## Sheet: Genre+SPP
Dataset of echinoid occurrence records.
Occurrence records of the 664 fossil species of echinoids recorded worldwide for the eight geological stages of the studied time period based on the literature [74, 75, 76, 77]. Type species names are in bold. First Appearance Datum (FAD) and Last Appearance Datum (LAD) given in million of years Before Present (after Gradstein et al. [88]). References are the source data used for morphometric ana…
Genus	Species	Clade	Toarcian	Aalenian	Bajocian	Bathonian	Callovian	Oxfordian	Kimmeridgian	Tithonian	FAD (Myr)	LAD (Myr)	Included in morphometric analysis	Source data
Aulacopygus	caudatus	Atelostomata		1	1						-174.2	-168.3	Included	SMITH, A. B. and KROH, A. (editor) 2011. The Echinoid Directory. World Wide Web electronic publication. http://www.nhm.ac.uk/researchcuration/projects/echinoid-directory [accessed 2014]
Aulacopygus	subcircularis	Atelostomata		1							-174.2	-170.3	Included	2014, Echinologia, World Wide Web site. http://echinologia.com/galeries/galeropygidae/index.html#aulacopygus [accessed 2014]. Spécimen de l'Aalénien de la Sarthe de 18 mm. -
Cardiolampas	friburgensis	Atelostomata						1	1	1	-163.5	-145	Included	COTTEAU, G. H. 1867 - 1874. Paléontologie Française, Description des animaux invertébrés, Terrain Jurassique, Tome IX Échinides irréguliers. MASSON, G. (ed.) Paris, 552 pp. Plate 19 Figure 7
Cardiopelta	bicordata	Atelostomata						1			-163.5	-157.3	Included	WRIGHT, T. 1878. Monograph on the British fossil Echinodermata of the Oolitic formations. I. Echinoidea. Monographs of the Palaeontographical Society, 1–481 Plate 23 Figure 2b
Cardiopelta	capistrata	Atelostomata						1	1		-163.5	-152.1	Included	COTTEAU, G. H. 1867 - 1874. Paléontologie Française, Description des animaux invertébrés, Terrain Jurassique, Tome IX Échinides irréguliers. MASSON, G. (ed.) Paris, 552 pp. Plate 17 Figure 3
Cardiopelta	conica	Atelostomata						1			-163.5	-157.3	Included	COTTEAU, G. H. 1867 - 1874. Paléontologie Française, Description des animaux invertébrés, Terrain Jurassique, Tome IX Échinides irréguliers. MASSON, G. (ed.) Paris, 552 pp. Plate 16 Figure 9
Cardiopelta	sarcicourtensis	Atelostomata						1			-163.5	-157.3
Cardiopelta	trigonalis	Atelostomata								1	-152.1	-145
Collyrites	acuta	Atelostomata					1				-166.1	-163.5	Included	COTTEAU, G. H. 1867 - 1874. Paléontologie Française, Description des animaux invertébrés, Terrain Jurassique, Tome IX Échinides irréguliers. MASSON, G. (ed.) Paris, 552 pp. Plate 15 Figure 10
Collyrites	desoriana	Atelostomata						1			-163.5	-157.3	Included	ROBERT, P. 1994. Révision des Echinides fossiles de l’Oxfordien moyen des environs de Druyes (Yonne) et notamment des moules internes recontrés dans les Calcaires à Chailles. Association Europeenne et francophone pour le developpement et la sauvegarde des recherches echinologiques, Auxerre, 142 pp. Plate 5 Figure 2
Collyrites	dorsalis	Atelostomata					1				-166.1	-163.5	Included	COTTEAU, G. H. 1867 - 1874. Paléontologie Française, Description des animaux invertébrés, Terrain Jurassique, Tome IX Échinides irréguliers. MASSON, G. (ed.) Paris, 552 pp. Plate 13 Figure 9
Collyrites	ellipticus	Atelostomata					1	1			-166.1	-157.3	Included	SMITH, A. B. and KROH, A. (editor) 2011. The Echinoid Directory. World Wide Web electronic publication. http://www.nhm.ac.uk/researchcuration/projects/echinoid-directory [accessed 2014]
Cyclolampas	altus	Atelostomata					1				-166.1	-163.5	Included	SAUCEDE, T., BONNOT, A., MARCHAND, D. and COURVILLE, P. 2013. A Revision of the Rare Genus Cyclolampas (Echinoidea) Using Morphometrics with Description of a New Species from the Upper Callovian of Burgundy (France). Journal of Paleontology, 87, 105–122. Figure 3-1c
Cyclolampas	voltzii	Atelostomata						1			-163.5	-157.3	Included	COTTEAU, G. H. 1867 - 1874. Paléontologie Française, Description des animaux invertébrés, Terrain Jurassique, Tome IX Échinides irréguliers. MASSON, G. (ed.) Paris, 552 pp. Plate 20 Figure 3
Disaster	granulosus	Atelostomata						1	1		-163.5	-152.1	Included	COTTEAU, G. H. 1867 - 1874. Paléontologie Française, Description des animaux invertébrés, Terrain Jurassique, Tome IX Échinides irréguliers. MASSON, G. (ed.) Paris, 552 pp. Plate 25 Figure 3
Disaster	moeshi	Atelostomata					1				-166.1	-163.5	Included	COTTEAU, G. H. 1867 - 1874. Paléontologie Française, Description des animaux invertébrés, Terrain Jurassique, Tome IX Échinides irréguliers. MASSON, G. (ed.) Paris, 552 pp. Plate 24 Figure 2
Grasia	elongata	Atelostomata						1			-163.5	-157.3	Included	COTTEAU, G. H. 1867 - 1874. Paléontologie Française, Description des animaux invertébrés, Terrain Jurassique, Tome IX Échinides irréguliers. MASSON, G. (ed.) Paris, 552 pp. Plate 5 Figure 2
Hyboclypus	gibberulus	Atelostomata			1	1	1	1			-170.3	-157.3	Included	COTTEAU, G. H. 1867 - 1874. Paléontologie Française, Description des animaux invertébrés, Terrain Jurassique, Tome IX Échinides irréguliers. MASSON, G. (ed.) Paris, 552 pp. Plate 92 Figure 6
Hyboclypus	ovalis	Atelostomata			1	1					-170.3	-166.1	Included	COTTEAU, G. H. 1867 - 1874. Paléontologie Française, Description des animaux invertébrés, Terrain Jurassique, Tome IX Échinides irréguliers. MASSON, G. (ed.) Paris, 552 pp. Plate 94 Figure 5
Hyboclypus	sandalinus	Atelostomata					1	1			-166.1	-157.3	Included	DESOR, E. and DE LORIOL, P. 1872. Échinologie helvétique, description des oursins fossiles de la Suisse. Échinides de la période jurassique. Reinwald/Kreidel, Paris/Weisbaden, 441 pp. Plate 48 Figure 2a
Hyboclypus	wrighti	Atelostomata						1			-163.5	-157.3	Included	COTTEAU, G. H. 1867 - 1874. Paléontologie Française, Description des animaux invertébrés, Terrain Jurassique, Tome IX Échinides irréguliers. MASSON, G. (ed.) Paris, 552 pp. Plate 96 Figure 3
Laticlypus	giganteus	Atelostomata					1	1			-166.1	-157.3
Metaporinus	drogiacus	Atelostomata						1			-163.5	-157.3
Metaporinus	michelini	Atelostomata						1			-163.5	-157.3	Included	DURHAM, J. W., FELL, H. B., FISCHER, D. L., KIER, P. M., MELVILLE, R. V., PAWSON, D. L. and WAGNER, C. D. 1966. Echinoids. Pp. U211 - U640. In MOORE, R. C. (ed.) Treatise on Invertebrate Paleontology, Part U, Echinodermata 3, Geological Society of America & University of Kansas Press. Figure 415-3c
Metaporinus	minensis	Atelostomata						1			-163.5	-157.3
Metaporinus	sarthacensis	Atelostomata					1				-166.1	-163.5	Included	COTTEAU, G. H. 1867 - 1874. Paléontologie Française, Description des animaux invertébrés, Terrain Jurassique, Tome IX Échinides irréguliers. MASSON, G. (ed.) Paris, 552 pp. Plate 1 Figure 3
Orbigniana	canaliculata	Atelostomata			1	1					-170.3	-166.1	Included	COTTEAU, G. H. 1867 - 1874. Paléontologie Française, Description des animaux invertébrés, Terrain Jurassique, Tome IX Échinides irréguliers. MASSON, G. (ed.) Paris, 552 pp. Plate 95 Figure 12
Orbigniana	cordiformis	Atelostomata							1	1	-157.3	-145
Orbigniana	ebrayi	Atelostomata			1						-170.3	-168.3	Included	SMITH, A. B. and KROH, A. (editor) 2011. The Echinoid Directory. World Wide Web electronic publication. http://www.nhm.ac.uk/researchcuration/projects/echinoid-directory [accessed 2014]
Pygomalus	analis	Atelostomata				1	1				-168.3	-163.5	Included	COTTEAU, G. H. 1867 - 1874. Paléontologie Française, Description des animaux invertébrés, Terrain Jurassique, Tome IX Échinides irréguliers. MASSON, G. (ed.) Paris, 552 pp. Plate 8 Figure 8
Pygomalus	azemati	Atelostomata							1	1	-157.3	-145
Pygomalus	ovalis	Atelostomata			1	1					-170.3	-166.1	Included	DESOR, E. and DE LORIOL, P. 1872. Échinologie helvétique, description des oursins fossiles de la Suisse. Échinides de la période jurassique. Reinwald/Kreidel, Paris/Weisbaden, 441 pp. Plate 58 Figure 3b
Pygorhytis	castanea	Atelostomata					1				-166.1	-163.5	Included	COTTEAU, G. H. 1867 - 1874. Paléontologie Française, Description des animaux invertébrés, Terrain Jurassique, Tome IX Échinides irréguliers. MASSON, G. (ed.) Paris, 552 pp. Plate 15 Figure 3
Pygorhytis	faba	Atelostomata					1				-166.1	-163.5	Included	DESOR, E. and DE LORIOL, P. 1872. Échinologie helvétique, description des oursins fossiles de la Suisse. Échinides de la période jurassique. Reinwald/Kreidel, Paris/Weisbaden, 441 pp. Plate 57 Figure 12a
Pygorhytis	magnus	Atelostomata					1				-166.1	-163.5
Pygorhytis	ringens	Atelostomata			1	1	1				-170.3	-163.5	Included	DESOR, E. and DE LORIOL, P. 1872. Échinologie helvétique, description des oursins fossiles de la Suisse. Échinides de la période jurassique. Reinwald/Kreidel, Paris/Weisbaden, 441 pp. Plate 57 Figure 5b
Smithiaster	cheveti	Atelostomata					1				-166.1	-163.5	Included	NICOLLEAU, P. April 2009. Smithiaster cheveti, Vadet, Nicolleau and Pineau, 1998, in SMITH, A. B. and KROH, A. (editors) The Echinoid Directory. World Wide Web electronic publication. http://www.nhm.ac.uk/research-curation/projects/echinoid-directory/
Smithiaster	loryi	Atelostomata						1	1		-163.5	-152.1	Included	NICOLLEAU, P. April 2009. Smithiaster, Barras, 2007, in SMITH, A. B. and KROH, A. (editors) The Echinoid Directory. World Wide Web electronic publication. http://www.nhm.ac.uk/research-curation/projects/echinoid-directory/
Tithonia	convexa	Atelostomata								1	-152.1	-145	Included	COTTEAU, G. H. 1867 - 1874. Paléontologie Française, Description des animaux invertébrés, Terrain Jurassique, Tome IX Échinides irréguliers. MASSON, G. (ed.) Paris, 552 pp. Plate 4 Figure 3
Tithonia	houdardi	Atelostomata						1			-163.5	-157.3
Tithonia	oxfordiana	Atelostomata						1			-163.5	-157.3	Included	SMITH, A. B. September 2011. Tithonia oxfordiana, Gaillard, Neraudeau and Thierry, 2011, in SMITH, A. B. and KROH, A. (editors) The Echinoid Directory. World Wide Web electronic publication. http://www.nhm.ac.uk/research-curation/projects/echinoid-directory/
Tithonia	praeconvexa	Atelostomata					1				-166.1	-163.5	Included	JESIONEK-SZYMAŃSKA, W. 1963. Echinides irréguliers du Dogger de Pologne. Acta Palaeontologica Polonica, 8, 293–414. Plate 7 Figure 2b
Tithonia	solignaci	Atelostomata								1	-152.1	-145
Caenopedina	chalmasi	Aulodonts			1	1					-170.3	-166.1	Included	SMITH, A. B. February 2008. Hemipedina chalmasi, Cotteau, 1884, in SMITH, A. B. and KROH, A. (editors) The Echinoid Directory. World Wide Web electronic publication. http://www.nhm.ac.uk/research-curation/projects/echinoid-directory/
Caenopedina	tuberculata	Aulodonts						1			-163.5	-157.3
Culozoma	baroini	Aulodonts			1						-170.3	-168.3	Included	SMITH, A. B. and KROH, A. (editor) 2011. The Echinoid Directory. World Wide Web electronic publication. http://www.nhm.ac.uk/researchcuration/projects/echinoid-directory [accessed 2014]
Ekerekeia	crenulata	Aulodonts			1	1					-170.3	-166.1	Included	KIER, P. M. 1972. Tertiary and Mesozoic echinoids of Saudi Arabia. Smithsonian Contributions to Paleobiology, 10, 242 pp., 67 pls. Plate 1 Figure 2
Ekerekeia	somaliensis	Aulodonts					1				-166.1	-163.5	Included	KIER, P. M. 1972. Tertiary and Mesozoic echinoids of Saudi Arabia. Smithsonian Contributions to Paleobiology, 10, 242 pp., 67 pls. Plate 2 Figure 4
Gymnotiara	dumortieri	Aulodonts			1						-170.3	-168.3	Included	COTTEAU, G. H. 1880-1885. Paléontologie Française, Description des animaux invertébrés, Terrain Jurassique, Tome X Échinides réguliers Deuxième Partie. MASON, G. (ed.) Paris, 959 pp. Plate 323 Figure 3
Gymnotiara	jessoni	Aulodonts						1			-163.5	-157.3	Included	SMITH, A. B. and KROH, A. (editor) 2011. The Echinoid Directory. World Wide Web electronic publication. http://www.nhm.ac.uk/researchcuration/projects/echinoid-directory [accessed 2014]
Gymnotiara	kuhni	Aulodonts					1				-166.1	-163.5	Included	SMITH, A. B. and KROH, A. (editor) 2011. The Echinoid Directory. World Wide Web electronic publication. http://www.nhm.ac.uk/researchcuration/projects/echinoid-directory [accessed 2014]
Gymnotiara	sarthacensis	Aulodonts				1					-168.3	-166.1	Included	COTTEAU, G. H. 1880-1885. Paléontologie Française, Description des animaux invertébrés, Terrain Jurassique, Tome X Échinides réguliers Deuxième Partie. MASON, G. (ed.) Paris, 959 pp. Plate 279 Figure 3
Hemipedina	aspera	Aulodonts				1					-168.3	-166.1	Included	DESOR, E. and DE LORIOL, P. 1872. Échinologie helvétique, description des oursins fossiles de la Suisse. Échinides de la période jurassique. Reinwald/Kreidel, Paris/Weisbaden, 441 pp. Plate 31 Figure 2
Hemipedina	bathonica	Aulodonts				1					-168.3	-166.1	Included	COTTEAU, G. H. 1880-1885. Paléontologie Française, Description des animaux invertébrés, Terrain Jurassique, Tome X Échinides réguliers Deuxième Partie. MASON, G. (ed.) Paris, 959 pp. Plate 393 Figure 3
Hemipedina	beaugrandi	Aulodonts								1	-152.1	-145	Included	COTTEAU, G. H. 1880-1885. Paléontologie Française, Description des animaux invertébrés, Terrain Jurassique, Tome X Échinides réguliers Deuxième Partie. MASON, G. (ed.) Paris, 959 pp. Plate 402 Figure 3
Hemipedina	cuningtoni	Aulodonts							1		-157.3	-152.1
Hemipedina	elegans	Aulodonts				1					-168.3	-166.1	Included	DESOR, E. and DE LORIOL, P. 1872. Échinologie helvétique, description des oursins fossiles de la Suisse. Échinides de la période jurassique. Reinwald/Kreidel, Paris/Weisbaden, 441 pp. Plate 31 Figure 5
Hemipedina	etheridgei	Aulodonts	1								-182.7	-174.2	Included	DURHAM, J. W., FELL, H. B., FISCHER, D. L., KIER, P. M., MELVILLE, R. V., PAWSON, D. L. and WAGNER, C. D. 1966. Echinoids. Pp. U211 - U640. In MOORE, R. C. (ed.) Treatise on Invertebrate Paleontology, Part U, Echinodermata 3, Geological Society of America & University of Kansas Press. Figure 266-2d
Hemipedina	ferryi	Aulodonts				1					-168.3	-166.1	Included	DESOR, E. and DE LORIOL, P. 1872. Échinologie helvétique, description des oursins fossiles de la Suisse. Échinides de la période jurassique. Reinwald/Kreidel, Paris/Weisbaden, 441 pp. Plate 31 Figure 1a
Hemipedina	gigniacensis	Aulodonts						1			-163.5	-157.3	Included	COTTEAU, G. H. 1880-1885. Paléontologie Française, Description des animaux invertébrés, Terrain Jurassique, Tome X Échinides réguliers Deuxième Partie. MASON, G. (ed.) Paris, 959 pp. Plate 398 Figure 7
Hemipedina	granulata	Aulodonts				1					-168.3	-166.1	Included	DESOR, E. and DE LORIOL, P. 1872. Échinologie helvétique, description des oursins fossiles de la Suisse. Échinides de la période jurassique. Reinwald/Kreidel, Paris/Weisbaden, 441 pp. Plate 31 Figure 7b
Hemipedina	guerangeri	Aulodonts						1	1		-163.5	-152.1	Included	DESOR, E. and DE LORIOL, P. 1872. Échinologie helvétique, description des oursins fossiles de la Suisse. Échinides de la période jurassique. Reinwald/Kreidel, Paris/Weisbaden, 441 pp. Plate 32 Figure 5b
Hemipedina	letteroni	Aulodonts						1	1		-163.5	-152.1	Included	COTTEAU, G. H. 1880-1885. Paléontologie Française, Description des animaux invertébrés, Terrain Jurassique, Tome X Échinides réguliers Deuxième Partie. MASON, G. (ed.) Paris, 959 pp. Plate 398 Figure 12
Hemipedina	montreuillensis	Aulodonts						1			-163.5	-157.3	Included	COTTEAU, G. H. 1880-1885. Paléontologie Française, Description des animaux invertébrés, Terrain Jurassique, Tome X Échinides réguliers Deuxième Partie. MASON, G. (ed.) Paris, 959 pp. Plate 399 Figure 3
Hemipedina	nodoti	Aulodonts					1				-166.1	-163.5	Included	COTTEAU, G. H. 1880-1885. Paléontologie Française, Description des animaux invertébrés, Terrain Jurassique, Tome X Échinides réguliers Deuxième Partie. MASON, G. (ed.) Paris, 959 pp. Plate 394 Figure 9
Hemipedina	propinqua	Aulodonts				1					-168.3	-166.1	Included	COTTEAU, G. H. 1880-1885. Paléontologie Française, Description des animaux invertébrés, Terrain Jurassique, Tome X Échinides réguliers Deuxième Partie. MASON, G. (ed.) Paris, 959 pp. Plate 395 Figure 8
Hemipedina	pulchella	Aulodonts				1					-168.3	-166.1	Included	COTTEAU, G. H. 1880-1885. Paléontologie Française, Description des animaux invertébrés, Terrain Jurassique, Tome X Échinides réguliers Deuxième Partie. MASON, G. (ed.) Paris, 959 pp. Plate 395 Figure 3
Hemipedina	rotula	Aulodonts						1			-163.5	-157.3	Included	DESOR, E. and DE LORIOL, P. 1872. Échinologie helvétique, description des oursins fossiles de la Suisse. Échinides de la période jurassique. Reinwald/Kreidel, Paris/Weisbaden, 441 pp. Plate 31 Figure 8a
Hemipedina	taurica	Aulodonts						1	1		-163.5	-152.1
Hemipedina	woodwardi	Aulodonts				1					-168.3	-166.1	Included	WRIGHT, T. 1878. Monograph on the British fossil Echinodermata of the Oolitic formations. I. Echinoidea. Monographs of the Palaeontographical Society, 1–481 Plate 12 Figure 7a
Leptocidaris	triceps	Aulodonts						1			-163.5	-157.3
Monodiadema	cotteaui	Aulodonts						1			-163.5	-157.3	Included	SMITH, A. B. April 2008. Monodiadema cotteaui, de Loriol, 1890, in SMITH, A. B. and KROH, A. (editors) The Echinoid Directory. World Wide Web electronic publication. http://www.nhm.ac.uk/research-curation/projects/echinoid-directory/
Monodiadema	lybica	Aulodonts							1		-157.3	-152.1
Monodiadema	somaliensis	Aulodonts				1	1				-168.3	-163.5	Included	CURRIE, E. D. 1925. The Collection of Fossils and Rocks from Somaliland. Part 5, Jurassic and Eocene Echinoidea. Monographs of the Geological Department of the Hunterian Museum, Glasgow University, 1, p.46–76, pl. 8–10. Plate 7 Figure 1c
Pedina	arenata	Aulodonts				1					-168.3	-166.1	Included	DESOR, E. and DE LORIOL, P. 1872. Échinologie helvétique, description des oursins fossiles de la Suisse. Échinides de la période jurassique. Reinwald/Kreidel, Paris/Weisbaden, 441 pp. Plate 38 Figure 5a
Pedina	charmassei	Aulodonts						1			-163.5	-157.3	Included	COTTEAU, G. H. 1880-1885. Paléontologie Française, Description des animaux invertébrés, Terrain Jurassique, Tome X Échinides réguliers Deuxième Partie. MASON, G. (ed.) Paris, 959 pp. Plate 437 Figure 1
Pedina	davousti	Aulodonts				1					-168.3	-166.1	Included	COTTEAU, G. H. 1880-1885. Paléontologie Française, Description des animaux invertébrés, Terrain Jurassique, Tome X Échinides réguliers Deuxième Partie. MASON, G. (ed.) Paris, 959 pp. Plate 426 Figure 3
Pedina	davoustiana	Aulodonts					1				-166.1	-163.5
Pedina	gervillei	Aulodonts				1					-168.3	-166.1	Included	COTTEAU, G. H. 1880-1885. Paléontologie Française, Description des animaux invertébrés, Terrain Jurassique, Tome X Échinides réguliers Deuxième Partie. MASON, G. (ed.) Paris, 959 pp. Plate 430 Figure 3
Pedina	gigas	Aulodonts				1					-168.3	-166.1	Included	ROBERT, P. 1994. Révision des Echinides fossiles de l’Oxfordien moyen des environs de Druyes (Yonne) et notamment des moules internes recontrés dans les Calcaires à Chailles. Association Europeenne et francophone pour le developpement et la sauvegarde des recherches echinologiques, Auxerre, 142 pp. Plate 8 Figure 2
Pedina	inflata	Aulodonts				1					-168.3	-166.1	Included	DESOR, E. and DE LORIOL, P. 1872. Échinologie helvétique, description des oursins fossiles de la Suisse. Échinides de la période jurassique. Reinwald/Kreidel, Paris/Weisbaden, 441 pp. Plate 39 Figure 3a
Pedina	madagascariensis	Aulodonts					1				-166.1	-163.5
Pedina	michelini	Aulodonts						1			-163.5	-157.3	Included	COTTEAU, G. H. 1880-1885. Paléontologie Française, Description des animaux invertébrés, Terrain Jurassique, Tome X Échinides réguliers Deuxième Partie. MASON, G. (ed.) Paris, 959 pp. Plate 435 Figure 3
Pedina	salteri	Aulodonts			1						-170.3	-168.3
Pedina	sublaevis	Aulodonts					1				-166.1	-163.5	Included	COTTEAU, G. H. 1880-1885. Paléontologie Française, Description des animaux invertébrés, Terrain Jurassique, Tome X Échinides réguliers Deuxième Partie. MASON, G. (ed.) Paris, 959 pp. Plate 434 Figure 8
Phymopedina	bouchardi	Aulodonts								1	-152.1	-145
Phymopedina	legayi	Aulodonts				1					-168.3	-166.1
Phymopedina	marchamensis	Aulodonts						1			-163.5	-157.3
Phymopedina	morrisi	Aulodonts							1		-157.3	-152.1
Pseudopedina	bakeri	Aulodonts			1						-170.3	-168.3	Included	WRIGHT, T. 1878. Monograph on the British fossil Echinodermata of the Oolitic formations. I. Echinoidea. Monographs of the Palaeontographical Society, 1–481 Plate 10 Figure 1a
Pseudopedina	divionensis	Aulodonts			1	1					-170.3	-166.1	Included	COTTEAU, G. H. 1880-1885. Paléontologie Française, Description des animaux invertébrés, Terrain Jurassique, Tome X Échinides réguliers Deuxième Partie. MASON, G. (ed.) Paris, 959 pp. Plate 442 Figure 2
Pseudopedina	elegans	Aulodonts						1			-163.5	-157.3	Included	SMITH, A. B. August 2011. Pseudopedina elegans, de Loriol, 1891, in SMITH, A. B. and KROH, A. (editors) The Echinoid Directory. World Wide Web electronic publication. http://www.nhm.ac.uk/research-curation/projects/echinoid-directory/ -
Pseudopedina	granulosa	Aulodonts				1					-168.3	-166.1	Included	COTTEAU, G. H. 1880-1885. Paléontologie Française, Description des animaux invertébrés, Terrain Jurassique, Tome X Échinides réguliers Deuxième Partie. MASON, G. (ed.) Paris, 959 pp. Plate 427 Figure 3
Acrosalenia	angularis	Calycina						1	1		-163.5	-152.1	Included	COTTEAU, G. H. 1873 - 1880. Paléontologie Française, Description des animaux invertébrés, Terrain Jurassique, Tome X Échinides réguliers Première Partie. MASSON, G. (ed.) Paris, 467 pp. Plate 251 Figure 3
Acrosalenia	arabica	Calycina			1	1					-170.3	-166.1	Included	KIER, P. M. 1972. Tertiary and Mesozoic echinoids of Saudi Arabia. Smithsonian Contributions to Paleobiology, 10, 242 pp., 67 pls. Plate 28 Figure 4
Acrosalenia	basseae	Calycina					1				-166.1	-163.5	Included	LAMBERT, J. M. 1936. Nouveaux échinides fossiles de Madagascar. Annales Géologiques du Service des Mines, 6, 9 – 32. Plate 4 Figure 5
Acrosalenia	bowersi	Calycina					1				-166.1	-163.5	Included	KIER, P. M. 1972. Tertiary and Mesozoic echinoids of Saudi Arabia. Smithsonian Contributions to Paleobiology, 10, 242 pp., 67 pls. Plate 25 Figure 3
Acrosalenia	complanata	Calycina			1						-170.3	-168.3
Acrosalenia	dhrumaensis	Calycina			1	1					-170.3	-166.1	Included	KIER, P. M. 1972. Tertiary and Mesozoic echinoids of Saudi Arabia. Smithsonian Contributions to Paleobiology, 10, 242 pp., 67 pls. Plate 31 Figure 2
Acrosalenia	gananensis	Calycina				1					-168.3	-166.1
Acrosalenia	guittoni	Calycina					1				-166.1	-163.5
Acrosalenia	hemicidaroides	Calycina				1					-168.3	-166.1	Included	SMITH, A. B. and KROH, A. (editor) 2011. The Echinoid Directory. World Wide Web electronic publication. http://www.nhm.ac.uk/researchcuration/projects/echinoid-directory [accessed 2014] -
Acrosalenia	incerta	Calycina							1		-157.3	-152.1	Included	COTTEAU, G. H. 1880-1885. Paléontologie Française, Description des animaux invertébrés, Terrain Jurassique, Tome X Échinides réguliers Deuxième Partie. MASON, G. (ed.) Paris, 959 pp. Plate 501 Figure 7
Acrosalenia	jaisalmerensis	Calycina					1				-166.1	-163.5	Included	SRIVASTAVA, D. K., KROH, A. and KULSHRESHTHA, S. K. 2010. Taxonomic revision of the echinoid Hemicidaris jaisalmerensis Sahni and Bhatnagar, 1955. Journal of the Palaeontological Society of India, 55, 59–64. Plate 1 Figure 2
Acrosalenia	koenigii	Calycina								1	-152.1	-145	Included	BUVIGNIER, A. 1852. Statistique géologique, minéralogique, minérallurgique et paléontologique, du Département de la Meuse. BAILLIÈRE, J. B. (ed.) Paris, 694 pp. Plate 32 Figure 14
Acrosalenia	loweana	Calycina				1					-168.3	-166.1	Included	SMITH, A. B. and KROH, A. (editor) 2011. The Echinoid Directory. World Wide Web electronic publication. http://www.nhm.ac.uk/researchcuration/projects/echinoid-directory [accessed 2014]
Acrosalenia	lycetti	Calycina			1						-170.3	-168.3	Included	WRIGHT, T. 1878. Monograph on the British fossil Echinodermata of the Oolitic formations. I. Echinoidea. Monographs of the Palaeontographical Society, 1–481 Plate 16 Figure 1b
Acrosalenia	marioni	Calycina				1					-168.3	-166.1	Included	COTTEAU, G. H. 1873 - 1880. Paléontologie Française, Description des animaux invertébrés, Terrain Jurassique, Tome X Échinides réguliers Première Partie. MASSON, G. (ed.) Paris, 467 pp. Plate 248 Figure 3
Acrosalenia	marratensis	Calycina	1								-182.7	-174.2	Included	KIER, P. M. 1972. Tertiary and Mesozoic echinoids of Saudi Arabia. Smithsonian Contributions to Paleobiology, 10, 242 pp., 67 pls. Plate 27 Figure 4
Acrosalenia	mathildae	Calycina					1				-166.1	-163.5
Acrosalenia	meriani	Calycina					1				-166.1	-163.5	Included	DESOR, E. and DE LORIOL, P. 1872. Échinologie helvétique, description des oursins fossiles de la Suisse. Échinides de la période jurassique. Reinwald/Kreidel, Paris/Weisbaden, 441 pp. Plate 40 Figure 5b
Acrosalenia	microstoma	Calycina				1					-168.3	-166.1
Acrosalenia	militaria	Calycina		1							-174.2	-170.3
Acrosalenia	pustulata	Calycina				1					-168.3	-166.1	Included	WRIGHT, T. 1878. Monograph on the British fossil Echinodermata of the Oolitic formations. I. Echinoidea. Monographs of the Palaeontographical Society, 1–481 Plate 16 Figure 2b
Acrosalenia	smelliei	Calycina				1					-168.3	-166.1
Acrosalenia	spinosa	Calycina				1					-168.3	-166.1	Included	COTTEAU, G. H. 1873 - 1880. Paléontologie Française, Description des animaux invertébrés, Terrain Jurassique, Tome X Échinides réguliers Première Partie. MASSON, G. (ed.) Paris, 467 pp. Plate 238 Figure 3
Acrosalenia	termieri	Calycina			1						-170.3	-168.3
Acrosalenia	wylliei	Calycina				1					-168.3	-166.1	Included	CURRIE, E. D. 1925. The Collection of Fossils and Rocks from Somaliland. Part 5, Jurassic and Eocene Echinoidea. Monographs of the Geological Department of the Hunterian Museum, Glasgow University, 1, p.46–76, pl. 8–10. Plate 8 Figure 4b
Colpotiara	matheyi	Calycina						1			-163.5	-157.3	Included	SMITH, A. B. and KROH, A. (editor) 2011. The Echinoid Directory. World Wide Web electronic publication. http://www.nhm.ac.uk/researchcuration/projects/echinoid-directory [accessed 2014]
Colpotiara	sauvageti	Calycina						1			-163.5	-157.3
Diplopodia	bipunctata	Calycina						1			-163.5	-157.3	Included	DESOR, E. and DE LORIOL, P. 1872. Échinologie helvétique, description des oursins fossiles de la Suisse. Échinides de la période jurassique. Reinwald/Kreidel, Paris/Weisbaden, 441 pp. Plate 28 Figure 3a
Diplopodia	burgundiae	Calycina					1				-166.1	-163.5
Diplopodia	calloviensis	Calycina					1				-166.1	-163.5	Included	COTTEAU, G. H. 1880-1885. Paléontologie Française, Description des animaux invertébrés, Terrain Jurassique, Tome X Échinides réguliers Deuxième Partie. MASON, G. (ed.) Paris, 959 pp. Plate 332 Figure 3
Diplopodia	distincta	Calycina						1			-163.5	-157.3	Included	COTTEAU, G. H. 1880-1885. Paléontologie Française, Description des animaux invertébrés, Terrain Jurassique, Tome X Échinides réguliers Deuxième Partie. MASON, G. (ed.) Paris, 959 pp. Plate 347 Figure 3
Diplopodia	gratiosa	Calycina						1			-163.5	-157.3	Included	DESOR, E. and DE LORIOL, P. 1872. Échinologie helvétique, description des oursins fossiles de la Suisse. Échinides de la période jurassique. Reinwald/Kreidel, Paris/Weisbaden, 441 pp. Plate 29 Figure 3a
Diplopodia	jobae	Calycina			1						-170.3	-168.3	Included	COTTEAU, G. H. 1880-1885. Paléontologie Française, Description des animaux invertébrés, Terrain Jurassique, Tome X Échinides réguliers Deuxième Partie. MASON, G. (ed.) Paris, 959 pp. Plate 326 Figure 3
Diplopodia	matheyi	Calycina						1			-163.5	-157.3	Included	DESOR, E. and DE LORIOL, P. 1872. Échinologie helvétique, description des oursins fossiles de la Suisse. Échinides de la période jurassique. Reinwald/Kreidel, Paris/Weisbaden, 441 pp. Plate 30 Figure 4a
Diplopodia	parvula	Calycina						1	1		-163.5	-152.1	Included	DESOR, E. and DE LORIOL, P. 1872. Échinologie helvétique, description des oursins fossiles de la Suisse. Échinides de la période jurassique. Reinwald/Kreidel, Paris/Weisbaden, 441 pp. Plate 30 Figure 7a
Diplopodia	pentagona	Calycina			1						-170.3	-168.3	Included	DESOR, E. and DE LORIOL, P. 1872. Échinologie helvétique, description des oursins fossiles de la Suisse. Échinides de la période jurassique. Reinwald/Kreidel, Paris/Weisbaden, 441 pp. Plate 27 Figure 2a
Diplopodia	subangularis	Calycina						1	1		-163.5	-152.1	Included	THURMANN, J. and ETALLON, A. 1864. Lethea Bruntrutana ou Études paléontologiques et stratigraphiques sur le Jura Bernois et en particulier les environs de Porrentruy. Neue Denkschriften der allgemeinen Schweizerischen Gesellschaft für die gesammten Natur Plate 67 Figure 12a
Diplopodia	sulcata	Calycina			1						-170.3	-168.3	Included	COTTEAU, G. H. 1880-1885. Paléontologie Française, Description des animaux invertébrés, Terrain Jurassique, Tome X Échinides réguliers Deuxième Partie. MASON, G. (ed.) Paris, 959 pp. Plate 328 Figure 9
Diplopodia	thurmanni	Calycina						1			-163.5	-157.3	Included	DESOR, E. and DE LORIOL, P. 1872. Échinologie helvétique, description des oursins fossiles de la Suisse. Échinides de la période jurassique. Reinwald/Kreidel, Paris/Weisbaden, 441 pp. Plate 30 Figure 3a
Diplopodia	versipora	Calycina						1			-163.5	-157.3	Included	2014, Echinologia, World Wide Web site. http://echinologia.com/galeries/emiratiidae/index.html#diplopodia [accessed 2014]. Spécimen de l'Oxfordien moyen de Foug de 17 mm. -
Heterosalenia	alloiteaui	Calycina				1					-168.3	-166.1
Heterosalenia	brocki	Calycina					1				-166.1	-163.5	Included	KIER, P. M. 1972. Tertiary and Mesozoic echinoids of Saudi Arabia. Smithsonian Contributions to Paleobiology, 10, 242 pp., 67 pls. Plate 7 Figure 2
Heterosalenia	corallina	Calycina						1			-163.5	-157.3
Heterosalenia	dhrumaensis	Calycina			1	1					-170.3	-166.1
Heterosalenia	ornata	Calycina					1				-166.1	-163.5	Included	KIER, P. M. 1972. Tertiary and Mesozoic echinoids of Saudi Arabia. Smithsonian Contributions to Paleobiology, 10, 242 pp., 67 pls. Plate 6 Figure 2
Heterosalenia	ottmeri	Calycina						1			-163.5	-157.3
Heterosalenia	suatensis	Calycina						1			-163.5	-157.3
Hyposalenia	valleti	Calycina								1	-152.1	-145
Metacrosalenia	pseudocidaroides	Calycina				1	1				-168.3	-163.5	Included	SMITH, A. B. and KROH, A. (editor) 2011. The Echinoid Directory. World Wide Web electronic publication. http://www.nhm.ac.uk/researchcuration/projects/echinoid-directory [accessed 2014]
Metacrosalenia	quadrimiliaris	Calycina				1	1				-168.3	-163.5	Included	SMITH, A. B. and KROH, A. (editor) 2011. The Echinoid Directory. World Wide Web electronic publication. http://www.nhm.ac.uk/researchcuration/projects/echinoid-directory [accessed 2014]
Phymosoma	cadenati	Calycina							1		-157.3	-152.1
Phymosoma	calloviense	Calycina					1				-166.1	-163.5
Phymosoma	legayi	Calycina								1	-152.1	-145	Included	COTTEAU, G. H. 1880-1885. Paléontologie Française, Description des animaux invertébrés, Terrain Jurassique, Tome X Échinides réguliers Deuxième Partie. MASON, G. (ed.) Paris, 959 pp. Plate 407 Figure 3
Phymosoma	matheyi	Calycina							1		-157.3	-152.1
Phymosoma	morieri	Calycina						1	1		-163.5	-152.1	Included	COTTEAU, G. H. 1880-1885. Paléontologie Française, Description des animaux invertébrés, Terrain Jurassique, Tome X Échinides réguliers Deuxième Partie. MASON, G. (ed.) Paris, 959 pp. Plate 406 Figure 8
Phymosoma	supracorallinum	Calycina							1		-157.3	-152.1	Included	COTTEAU, G. H. 1880-1885. Paléontologie Française, Description des animaux invertébrés, Terrain Jurassique, Tome X Échinides réguliers Deuxième Partie. MASON, G. (ed.) Paris, 959 pp. Plate 405 Figure 3
Polydiadema	ambiguum	Calycina			1						-170.3	-168.3
Polydiadema	complanatum	Calycina							1		-157.3	-152.1	Included	DESOR, E. and DE LORIOL, P. 1872. Échinologie helvétique, description des oursins fossiles de la Suisse. Échinides de la période jurassique. Reinwald/Kreidel, Paris/Weisbaden, 441 pp. Plate 23 Figure 2a
Polydiadema	inaequale	Calycina				1	1				-168.3	-163.5	Included	SMITH, A. B. and KROH, A. (editor) 2011. The Echinoid Directory. World Wide Web electronic publication. http://www.nhm.ac.uk/researchcuration/projects/echinoid-directory [accessed 2014]
Polydiadema	langi	Calycina						1			-163.5	-157.3	Included	COTTEAU, G. H. 1880-1885. Paléontologie Française, Description des animaux invertébrés, Terrain Jurassique, Tome X Échinides réguliers Deuxième Partie. MASON, G. (ed.) Paris, 959 pp. Plate 338 Figure 12
Polydiadema	mamillanum	Calycina						1			-163.5	-157.3	Included	SMITH, A. B. and KROH, A. (editor) 2011. The Echinoid Directory. World Wide Web electronic publication. http://www.nhm.ac.uk/researchcuration/projects/echinoid-directory [accessed 2014]
Polydiadema	princeps	Calycina						1			-163.5	-157.3	Included	COTTEAU, G. H. 1880-1885. Paléontologie Française, Description des animaux invertébrés, Terrain Jurassique, Tome X Échinides réguliers Deuxième Partie. MASON, G. (ed.) Paris, 959 pp. Plate 359 Figure 3
Poropeltaris	sculptopunctata	Calycina						1			-163.5	-157.3
Prosalenia	marcoui	Calycina					1				-166.1	-163.5	Included	COTTEAU, G. H. 1873 - 1880. Paléontologie Française, Description des animaux invertébrés, Terrain Jurassique, Tome X Échinides réguliers Première Partie. MASSON, G. (ed.) Paris, 467 pp. Plate 249 Figure 11
Pseudosalenia	aspera	Calycina						1	1	1	-163.5	-145	Included	DURHAM, J. W., FELL, H. B., FISCHER, D. L., KIER, P. M., MELVILLE, R. V., PAWSON, D. L. and WAGNER, C. D. 1966. Echinoids. Pp. U211 - U640. In MOORE, R. C. (ed.) Treatise on Invertebrate Paleontology, Part U, Echinodermata 3, Geological Society of America & University of Kansas Press. Plate 274 Figure 2c
Pseudosalenia	magniprocta	Calycina			1	1					-170.3	-166.1	Included	KIER, P. M. 1972. Tertiary and Mesozoic echinoids of Saudi Arabia. Smithsonian Contributions to Paleobiology, 10, 242 pp., 67 pls. Plate 9 Figure 5
Pseudosalenia	malogostiana	Calycina							1		-157.3	-152.1
Tetragramma	antsingyensis	Calycina					1				-166.1	-163.5
Tetragramma	planissimum	Calycina							1		-157.3	-152.1	Included	SMITH, A. B. August 2011. Hexagramma, Pomel, 1883, in SMITH, A. B. and KROH, A. (editors) The Echinoid Directory. World Wide Web electronic publication. http://www.nhm.ac.uk/research-curation/projects/echinoid-directory/
Tetragramma	pomeraniae	Calycina							1		-157.3	-152.1
Balanocidaris	besairiei	Cidaridae			1						-170.3	-168.3
Balanocidaris	glandifera	Cidaridae						1	1	1	-163.5	-145	Included	2014, Echinologia, World Wide Web site. http://echinologia.com/galeries/psychocidaridae/index.html#balanocidaris [accessed 2014]. Spécimen du Kimmeridgien de Teruel (Espagne) de 45 mm. -
Balanocidaris	japonica	Cidaridae					1	1	1	1	-166.1	-145
Balanocidaris	propinqua	Cidaridae						1			-163.5	-157.3	Included	COTTEAU, G. H. 1873 - 1880. Paléontologie Française, Description des animaux invertébrés, Terrain Jurassique, Tome X Échinides réguliers Première Partie. MASSON, G. (ed.) Paris, 467 pp. Plate 188 Figure 3
Caenocidaris	ankarensis	Cidaridae			1						-170.3	-168.3
Caenocidaris	cucumifera	Cidaridae		1	1						-174.2	-168.3	Included	COTTEAU, G. H. 1873 - 1880. Paléontologie Française, Description des animaux invertébrés, Terrain Jurassique, Tome X Échinides réguliers Première Partie. MASSON, G. (ed.) Paris, 467 pp. Plate 147 Figure 3
Caenocidaris	pacomei	Cidaridae			1						-170.3	-168.3
Caenocidaris	wrighti	Cidaridae			1						-170.3	-168.3
Diplocidaris	alternans	Cidaridae						1	1		-163.5	-152.1
Diplocidaris	besairiei	Cidaridae			1						-170.3	-168.3
Diplocidaris	choffati	Cidaridae					1				-166.1	-163.5
Diplocidaris	cinnamonea	Cidaridae						1	1		-163.5	-152.1
Diplocidaris	cladifera	Cidaridae						1			-163.5	-157.3
Diplocidaris	desori	Cidaridae	1								-182.7	-174.2
Diplocidaris	dubari	Cidaridae			1	1					-170.3	-166.1
Diplocidaris	dumortieri	Cidaridae				1					-168.3	-166.1
Diplocidaris	etalloni	Cidaridae						1			-163.5	-157.3	Included	ROBERT, P. 1994. Révision des Echinides fossiles de l’Oxfordien moyen des environs de Druyes (Yonne) et notamment des moules internes recontrés dans les Calcaires à Chailles. Association Europeenne et francophone pour le developpement et la sauvegarde des Plate 12 Figure 2
Diplocidaris	gauthieri	Cidaridae			1						-170.3	-168.3	Included	COTTEAU, G. H. 1873 - 1880. Paléontologie Française, Description des animaux invertébrés, Terrain Jurassique, Tome X Échinides réguliers Première Partie. MASSON, G. (ed.) Paris, 467 pp. Plate 228 Figure 3
Diplocidaris	gigantea	Cidaridae						1			-163.5	-157.3	Included	ROBERT, P. 1994. Révision des Echinides fossiles de l’Oxfordien moyen des environs de Druyes (Yonne) et notamment des moules internes recontrés dans les Calcaires à Chailles. Association Europeenne et francophone pour le developpement et la sauvegarde des Plate 11 Figure 2
Diplocidaris	jacquemonti	Cidaridae	1								-182.7	-174.2
Diplocidaris	mauritanicus	Cidaridae			1	1					-170.3	-166.1	Included	2014, Echinologia, World Wide Web site.http://echinologia.com/galeries/diplocidaridae/index.html#diplocidaris [accessed 2014]. Spécimen du Bajocien du Maroc de 56 mm. -
Diplocidaris	miranda	Cidaridae						1	1		-163.5	-152.1	Included	COTTEAU, G. H. 1873 - 1880. Paléontologie Française, Description des animaux invertébrés, Terrain Jurassique, Tome X Échinides réguliers Première Partie. MASSON, G. (ed.) Paris, 467 pp. Plate 237 Figure 1
Diplocidaris	verrucosa	Cidaridae						1	1		-163.5	-152.1
Diplocidaris	wrighti	Cidaridae			1						-170.3	-168.3
Laurenticidaris	impar	Cidaridae		1							-174.2	-170.3
Laurenticidaris	major	Cidaridae		1	1						-174.2	-168.3	Included	COTTEAU, G. H. 1873 - 1880. Paléontologie Française, Description des animaux invertébrés, Terrain Jurassique, Tome X Échinides réguliers Première Partie. MASSON, G. (ed.) Paris, 467 pp. Plate 208 Figure 1
Miocidaris	couvelardi	Cidaridae	1								-182.7	-174.2
Miocidaris	moorei	Cidaridae	1	1	1						-182.7	-168.3
Plegiocidaris	abichi	Cidaridae						1			-163.5	-157.3
Plegiocidaris	babeaui	Cidaridae				1					-168.3	-166.1	Included	MERCIER, J. 1932. Etudes sur les Echinides du Bathonien de la Bordure occidentale du Bassin de Paris. Mémoires de la Société Linnéenne de Normandie, 2, p.1–273, fig. 1–34, pl. 1–11. Plate 2 Figure 4a
Plegiocidaris	bathonica	Cidaridae				1					-168.3	-166.1
Plegiocidaris	beaugrandi	Cidaridae							1		-157.3	-152.1
Plegiocidaris	beltremieuxi	Cidaridae						1	1		-163.5	-152.1
Plegiocidaris	bifrons	Cidaridae				1					-168.3	-166.1
Plegiocidaris	blumenbachi	Cidaridae						1			-163.5	-157.3
Plegiocidaris	bradfordensis	Cidaridae			1						-170.3	-168.3	Included	2014, Echinologia, World Wide Web site. http://echinologia.com/galeries/cidaridae/index.html#bradfordensis [accessed 2014]. spécimen du Bajocien sup du Maroc 36 mm -
Plegiocidaris	briconensis	Cidaridae					1				-166.1	-163.5
Plegiocidaris	caeuliculus	Cidaridae				1					-168.3	-166.1
Plegiocidaris	calloviensis	Cidaridae					1				-166.1	-163.5
Plegiocidaris	carinifera	Cidaridae						1	1		-163.5	-152.1
Plegiocidaris	cellensis	Cidaridae				1					-168.3	-166.1
Plegiocidaris	cervicalis	Cidaridae						1	1	1	-163.5	-145	Included	COTTEAU, G. H. 1873 - 1880. Paléontologie Française, Description des animaux invertébrés, Terrain Jurassique, Tome X Échinides réguliers Première Partie. MASSON, G. (ed.) Paris, 467 pp. Plate 178 Figure 3
Plegiocidaris	chalmasi	Cidaridae						1			-163.5	-157.3
Plegiocidaris	chanterei	Cidaridae			1						-170.3	-168.3
Plegiocidaris	charmassei	Cidaridae			1						-170.3	-168.3
Plegiocidaris	claviceps	Cidaridae					1				-166.1	-163.5
Plegiocidaris	constricta	Cidaridae						1	1		-163.5	-152.1
Plegiocidaris	coronata	Cidaridae						1	1		-163.5	-152.1	Included	COTTEAU, G. H. 1873 - 1880. Paléontologie Française, Description des animaux invertébrés, Terrain Jurassique, Tome X Échinides réguliers Première Partie. MASSON, G. (ed.) Paris, 467 pp. Plate 177 Figure 3
Plegiocidaris	crucifera	Cidaridae					1	1			-166.1	-157.3	Included	SMITH, A. B. and KROH, A. (editor) 2011. The Echinoid Directory. World Wide Web electronic publication. http://www.nhm.ac.uk/researchcuration/projects/echinoid-directory [accessed 2014]
Plegiocidaris	daroustiana	Cidaridae				1					-168.3	-166.1
Plegiocidaris	depicta	Cidaridae						1	1		-163.5	-152.1
Plegiocidaris	desnoyersi	Cidaridae					1				-166.1	-163.5	Included	COTTEAU, G. H. 1873 - 1880. Paléontologie Française, Description des animaux invertébrés, Terrain Jurassique, Tome X Échinides réguliers Première Partie. MASSON, G. (ed.) Paris, 467 pp. Plate 156 Figure 6
Plegiocidaris	desori	Cidaridae				1					-168.3	-166.1	Included	COTTEAU, G. H. and TRIGER, J. 1855-1869. Echinides du département de la Sarthe considérés au point de vue zoologique et stratigraphique. J.-B. Baillière et fils, Paris, 387 pp., 75 pls. Plate 4 Figure 2
Plegiocidaris	ducreti	Cidaridae						1	1		-163.5	-152.1
Plegiocidaris	dumortieri	Cidaridae			1						-170.3	-168.3
Plegiocidaris	elegans	Cidaridae						1			-163.5	-157.3
Plegiocidaris	elegantulus	Cidaridae						1			-163.5	-157.3
Plegiocidaris	escheri	Cidaridae						1			-163.5	-157.3
Plegiocidaris	filograna	Cidaridae						1			-163.5	-157.3
Plegiocidaris	flabellata	Cidaridae						1	1		-163.5	-152.1
Plegiocidaris	gingensis	Cidaridae			1						-170.3	-168.3
Plegiocidaris	granulata	Cidaridae						1			-163.5	-157.3
Plegiocidaris	guirandi	Cidaridae						1	1		-163.5	-152.1
Plegiocidaris	herlviorum	Cidaridae								1	-152.1	-145
Plegiocidaris	houllefortensis	Cidaridae						1			-163.5	-157.3	Included	COTTEAU, G. H. 1880-1885. Paléontologie Française, Description des animaux invertébrés, Terrain Jurassique, Tome X Échinides réguliers Deuxième Partie. MASON, G. (ed.) Paris, 959 pp. Plate 491 Figure 3
Plegiocidaris	ilmensterensis	Cidaridae	1								-182.7	-174.2
Plegiocidaris	jacobi	Cidaridae					1				-166.1	-163.5	Included	LAMBERT, J. M. 1936. Nouveaux échinides fossiles de Madagascar. Annales Géologiques du Service des Mines, 6, 9 – 32. Plate 4 Figure 2
Plegiocidaris	jurensis	Cidaridae	1								-182.7	-174.2
Plegiocidaris	kimmeridgiensis	Cidaridae							1		-157.3	-152.1	Included	COTTEAU, G. H. 1873 - 1880. Paléontologie Française, Description des animaux invertébrés, Terrain Jurassique, Tome X Échinides réguliers Première Partie. MASSON, G. (ed.) Paris, 467 pp. Plate 201 Figure 3
Plegiocidaris	laeviscula	Cidaridae						1			-163.5	-157.3	Included	COTTEAU, G. H. 1873 - 1880. Paléontologie Française, Description des animaux invertébrés, Terrain Jurassique, Tome X Échinides réguliers Première Partie. MASSON, G. (ed.) Paris, 467 pp. Plate 174 Figure 3
Plegiocidaris	langrunensis	Cidaridae				1					-168.3	-166.1	Included	COTTEAU, G. H. and TRIGER, J. 1855-1869. Echinides du département de la Sarthe considérés au point de vue zoologique et stratigraphique. J.-B. Baillière et fils, Paris, 387 pp., 75 pls. Plate 59 Figure 3
Plegiocidaris	liesbergensis	Cidaridae						1			-163.5	-157.3
Plegiocidaris	locardi	Cidaridae			1						-170.3	-168.3
Plegiocidaris	marginata	Cidaridae						1	1		-163.5	-152.1	Included	COTTEAU, G. H. 1873 - 1880. Paléontologie Française, Description des animaux invertébrés, Terrain Jurassique, Tome X Échinides réguliers Première Partie. MASSON, G. (ed.) Paris, 467 pp. Plate 190 Figure 11
Plegiocidaris	marioni	Cidaridae						1			-163.5	-157.3
Plegiocidaris	matheyi	Cidaridae						1			-163.5	-157.3	Included	COTTEAU, G. H. 1873 - 1880. Paléontologie Française, Description des animaux invertébrés, Terrain Jurassique, Tome X Échinides réguliers Première Partie. MASSON, G. (ed.) Paris, 467 pp. Plate 172 Figure 17
Plegiocidaris	mercieri	Cidaridae				1					-168.3	-166.1
Plegiocidaris	microstoma	Cidaridae				1					-168.3	-166.1	Included	COTTEAU, G. H. 1873 - 1880. Paléontologie Française, Description des animaux invertébrés, Terrain Jurassique, Tome X Échinides réguliers Première Partie. MASSON, G. (ed.) Paris, 467 pp. Plate 162 Figure 7
Plegiocidaris	minor	Cidaridae				1					-168.3	-166.1	Included	LAMBERT, J. and THIÉRY, P. 1925. Essai de nomenclature raisonnée des Échinides. Librairie L. Ferrière, Chaumont, 607 pp. Plate 4 Figure 1
Plegiocidaris	monasteriensis	Cidaridae						1	1		-163.5	-152.1	Included	2014, Echinologia, World Wide Web site. http://echinologia.com/galeries/cidaridae/index.html#plegiocidaris [accessed 2014]. Spécimen de l'Oxfordien moyen de Pamproux (Deux-sèvres) de 23 mm. -
Plegiocidaris	monolifera	Cidaridae						1			-163.5	-157.3	Included	ROBERT, P. 1994. Révision des Echinides fossiles de l’Oxfordien moyen des environs de Druyes (Yonne) et notamment des moules internes recontrés dans les Calcaires à Chailles. Association Europeenne et francophone pour le developpement et la sauvegarde des recherches echinologiques, Auxerre, 142 pp. Plate 14 Figure 17
Plegiocidaris	munieri	Cidaridae			1						-170.3	-168.3
Plegiocidaris	noyenensis	Cidaridae				1					-168.3	-166.1
Plegiocidaris	oppeli	Cidaridae						1			-163.5	-157.3
Plegiocidaris	ornata	Cidaridae					1				-166.1	-163.5
Plegiocidaris	perlata	Cidaridae						1	1		-163.5	-152.1
Plegiocidaris	pilleti	Cidaridae						1	1		-163.5	-152.1
Plegiocidaris	platyspina	Cidaridae						1	1		-163.5	-152.1
Plegiocidaris	praenobilis	Cidaridae			1						-170.3	-168.3
Plegiocidaris	pseudocervicalis	Cidaridae						1	1		-163.5	-152.1
Plegiocidaris	pseudohorrida	Cidaridae				1					-168.3	-166.1
Plegiocidaris	pseudospinosa	Cidaridae						1			-163.5	-157.3
Plegiocidaris	remesi	Cidaridae								1	-152.1	-145
Plegiocidaris	saemanni	Cidaridae			1						-170.3	-168.3	Included	SMITH, A. B. and KROH, A. (editor) 2011. The Echinoid Directory. World Wide Web electronic publication. http://www.nhm.ac.uk/researchcuration/projects/echinoid-directory [accessed 2014]
Plegiocidaris	schlönbachi	Cidaridae						1			-163.5	-157.3
Plegiocidaris	subhistricoides	Cidaridae						1			-163.5	-157.3
Plegiocidaris	subteres	Cidaridae						1	1		-163.5	-152.1
Plegiocidaris	taybrensis	Cidaridae						1	1		-163.5	-152.1
Plegiocidaris	telrhemtensis	Cidaridae	1								-182.7	-174.2
Plegiocidaris	tingitana	Cidaridae		1							-174.2	-170.3
Plegiocidaris	tuberculosa	Cidaridae						1	1		-163.5	-152.1
Plegiocidaris	valfinensis	Cidaridae						1			-163.5	-157.3
Plegiocidaris	vogdti	Cidaridae						1			-163.5	-157.3
Plegiocidaris	welschi	Cidaridae			1						-170.3	-168.3
Rhabdocidaris	asperrima	Cidaridae						1	1		-163.5	-152.1
Rhabdocidaris	boehmi	Cidaridae								1	-152.1	-145
Rhabdocidaris	boniensis	Cidaridae						1	1		-163.5	-152.1
Rhabdocidaris	caprimontana	Cidaridae						1			-163.5	-157.3
Rhabdocidaris	censoriensis	Cidaridae						1			-163.5	-157.3	Included	COTTEAU, G. H. 1880-1885. Paléontologie Française, Description des animaux invertébrés, Terrain Jurassique, Tome X Échinides réguliers Deuxième Partie. MASON, G. (ed.) Paris, 959 pp. Plate 311 Figure 11
Rhabdocidaris	clavator	Cidaridae						1	1		-163.5	-152.1
Rhabdocidaris	copeoides	Cidaridae			1	1	1	1			-170.3	-157.3	Included	SMITH, A. B. and KROH, A. (editor) 2011. The Echinoid Directory. World Wide Web electronic publication. http://www.nhm.ac.uk/researchcuration/projects/echinoid-directory [accessed 2014]
Rhabdocidaris	cotteaui	Cidaridae							1		-157.3	-152.1
Rhabdocidaris	crassissima	Cidaridae			1						-170.3	-168.3
Rhabdocidaris	cristata	Cidaridae						1			-163.5	-157.3
Rhabdocidaris	desori	Cidaridae							1		-157.3	-152.1
Rhabdocidaris	ferryi	Cidaridae			1						-170.3	-168.3
Rhabdocidaris	fowleri	Cidaridae		1							-174.2	-170.3	Included	SMITH, A. B. and KROH, A. (editor) 2011. The Echinoid Directory. World Wide Web electronic publication. http://www.nhm.ac.uk/researchcuration/projects/echinoid-directory [accessed 2014]
Rhabdocidaris	gregoryi	Cidaridae					1				-166.1	-163.5
Rhabdocidaris	guttata	Cidaridae					1				-166.1	-163.5	Included	COTTEAU, G. H. 1873 - 1880. Paléontologie Française, Description des animaux invertébrés, Terrain Jurassique, Tome X Échinides réguliers Première Partie. MASSON, G. (ed.) Paris, 467 pp. Plate 217 Figure 3
Rhabdocidaris	helicoides	Cidaridae				1					-168.3	-166.1
Rhabdocidaris	herculis	Cidaridae						1			-163.5	-157.3
Rhabdocidaris	heuvelini	Cidaridae	1								-182.7	-174.2
Rhabdocidaris	horrida	Cidaridae		1	1						-174.2	-168.3
Rhabdocidaris	janitoris	Cidaridae						1			-163.5	-157.3
Rhabdocidaris	kisombyensis	Cidaridae				1					-168.3	-166.1
Rhabdocidaris	lahuseni	Cidaridae					1				-166.1	-163.5
Rhabdocidaris	lusitanica	Cidaridae					1				-166.1	-163.5
Rhabdocidaris	maxima	Cidaridae						1	1		-163.5	-152.1
Rhabdocidaris	mayri	Cidaridae								1	-152.1	-145
Rhabdocidaris	megalacantha	Cidaridae						1	1	1	-163.5	-145	Included	ROBERT, P. 1994. Révision des Echinides fossiles de l’Oxfordien moyen des environs de Druyes (Yonne) et notamment des moules internes recontrés dans les Calcaires à Chailles. Association Europeenne et francophone pour le developpement et la sauvegarde des recherches echinologiques, Auxerre, 142 pp. Plate 17 Figure 18
Rhabdocidaris	mitrata	Cidaridae						1	1		-163.5	-152.1
Rhabdocidaris	nobilis	Cidaridae						1	1		-163.5	-152.1	Included	RADWAŃSKA, U. 2003. A monographs of the Polish Oxfordian echinoids. Part 1, Subclass Cidaroidea CLAUS, 1880. Acta Geologica Polonica, 53, 143–165. Plate 1 Figure 1c
Rhabdocidaris	nunlisti	Cidaridae							1		-157.3	-152.1
Rhabdocidaris	orbignyi	Cidaridae							1		-157.3	-152.1	Included	SMITH, A. B. and KROH, A. (editor) 2011. The Echinoid Directory. World Wide Web electronic publication. http://www.nhm.ac.uk/researchcuration/projects/echinoid-directory [accessed 2014]
Rhabdocidaris	orbignyiformis	Cidaridae							1		-157.3	-152.1
Rhabdocidaris	rauraca	Cidaridae						1			-163.5	-157.3
Rhabdocidaris	rhodani	Cidaridae			1						-170.3	-168.3
Rhabdocidaris	ritteri	Cidaridae						1			-163.5	-157.3
Rhabdocidaris	sarthacensis	Cidaridae						1			-163.5	-157.3
Rhabdocidaris	schneideri	Cidaridae						1			-163.5	-157.3
Rhabdocidaris	stingelini	Cidaridae							1		-157.3	-152.1
Rhabdocidaris	thurmanni	Cidaridae					1				-166.1	-163.5
Rhabdocidaris	triaculeata	Cidaridae						1	1		-163.5	-152.1
Rhabdocidaris	tricarinata	Cidaridae						1			-163.5	-157.3
Rhabdocidaris	trigonacantha	Cidaridae						1			-163.5	-157.3
Rhabdocidaris	trilatera	Cidaridae						1	1		-163.5	-152.1
Rhabdocidaris	triptera	Cidaridae						1	1		-163.5	-152.1
Rhabdocidaris	trispinata	Cidaridae						1	1		-163.5	-152.1
Rhabdocidaris	turbeti	Cidaridae			1						-170.3	-168.3	Included	2014, Echinologia, World Wide Web site. http://echinologia.com/galeries/rhabdocidaridae/index.html#rhabdocidaris [accessed 2014]. Spécimen du Bajocien sup du Maroc de 79 mm -
Rhabdocidaris	varusensis	Cidaridae			1						-170.3	-168.3	Included	COTTEAU, G. H. 1873 - 1880. Paléontologie Française, Description des animaux invertébrés, Terrain Jurassique, Tome X Échinides réguliers Première Partie. MASSON, G. (ed.) Paris, 467 pp. Plate 212 Figure 2
Rhabdocidaris	yailensis	Cidaridae							1		-157.3	-152.1
Roseicidaris	morieri	Cidaridae	1								-182.7	-174.2
Tylocidaris	honorinae	Cidaridae			1	1					-170.3	-166.1	Included	COTTEAU, G. H. 1873 - 1880. Paléontologie Française, Description des animaux invertébrés, Terrain Jurassique, Tome X Échinides réguliers Première Partie. MASSON, G. (ed.) Paris, 467 pp. Plate 257 Figure 6
Desorella	elata	Desorellidae						1			-163.5	-157.3	Included	ROBERT, P. 1994. Révision des Echinides fossiles de l’Oxfordien moyen des environs de Druyes (Yonne) et notamment des moules internes recontrés dans les Calcaires à Chailles. Association Europeenne et francophone pour le developpement et la sauvegarde des recherches echinologiques, Auxerre, 142 pp. Plate 7 Figure 5
Desorella	grasi	Desorellidae						1	1		-163.5	-152.1	Included	COTTEAU, G. H. 1867 - 1874. Paléontologie Française, Description des animaux invertébrés, Terrain Jurassique, Tome IX Échinides irréguliers. MASSON, G. (ed.) Paris, 552 pp. Plate 99 Figure 5
Desorella	moravica	Desorellidae								1	-152.1	-145
Galeroclypeus	peroni	Desorellidae			1						-170.3	-168.3	Included	COTTEAU, G. H. 1867 - 1874. Paléontologie Française, Description des animaux invertébrés, Terrain Jurassique, Tome IX Échinides irréguliers. MASSON, G. (ed.) Paris, 552 pp. Plate 97 Figure 3
Infraclypeus	thalebensis	Desorellidae								1	-152.1	-145	Included	DURHAM, J. W., FELL, H. B., FISCHER, D. L., KIER, P. M., MELVILLE, R. V., PAWSON, D. L. and WAGNER, C. D. 1966. Echinoids. Pp. U211 - U640. In MOORE, R. C. (ed.) Treatise on Invertebrate Paleontology, Part U, Echinodermata 3, Geological Society of America & University of Kansas Press. Figure 517-4b
Menopygus	baugieri	Desorellidae				1					-168.3	-166.1	Included	COTTEAU, G. H. 1867 - 1874. Paléontologie Française, Description des animaux invertébrés, Terrain Jurassique, Tome IX Échinides irréguliers. MASSON, G. (ed.) Paris, 552 pp. Plate 89 Figure 14
Menopygus	crassus	Desorellidae				1					-168.3	-166.1	Included	COTTEAU, G. H. 1867 - 1874. Paléontologie Française, Description des animaux invertébrés, Terrain Jurassique, Tome IX Échinides irréguliers. MASSON, G. (ed.) Paris, 552 pp. Plate 91 Figure 7
Menopygus	drogiacus	Desorellidae						1			-163.5	-157.3	Included	COTTEAU, G. H. 1867 - 1874. Paléontologie Française, Description des animaux invertébrés, Terrain Jurassique, Tome IX Échinides irréguliers. MASSON, G. (ed.) Paris, 552 pp. Plate 96 Figure 6
Menopygus	microstoma	Desorellidae				1					-168.3	-166.1	Included	JESIONEK-SZYMAŃSKA, W. 1978. On a new galeropygid genus (Echinoidea) from the Jurassic (Upper Lias) of Morocco. Acta Palaeontologica Polonica, 23, 187–193. Plate 13 Figure 1b
Menopygus	nodoti	Desorellidae			1						-170.3	-168.3	Included	COTTEAU, G. H. 1867 - 1874. Paléontologie Française, Description des animaux invertébrés, Terrain Jurassique, Tome IX Échinides irréguliers. MASSON, G. (ed.) Paris, 552 pp. Plate 90 Figure 3
Menopygus	theobaldi	Desorellidae	1								-182.7	-174.2	Included	COTTEAU, G. H. 1867 - 1874. Paléontologie Française, Description des animaux invertébrés, Terrain Jurassique, Tome IX Échinides irréguliers. MASSON, G. (ed.) Paris, 552 pp. Plate 95 Figure 3
Pachyclypus	semiglobus	Desorellidae							1		-157.3	-152.1	Included	COTTEAU, G. H. 1867 - 1874. Paléontologie Française, Description des animaux invertébrés, Terrain Jurassique, Tome IX Échinides irréguliers. MASSON, G. (ed.) Paris, 552 pp. Plate 101 Figure 4
Pyrinodia	guerangeri	Desorellidae			1						-170.3	-168.3	Included	SMITH, A. B. September 2011. Pyrinodia uerrangeri, Vadet, 2000, in SMITH, A. B. and KROH, A. (editors) The Echinoid Directory. World Wide Web electronic publication. http://www.nhm.ac.uk/research-curation/projects/echinoid-directory/
Acropeltis	aequituberculata	Echinacea						1	1	1	-163.5	-145	Included	DESOR, E. and DE LORIOL, P. 1872. Échinologie helvétique, description des oursins fossiles de la Suisse. Échinides de la période jurassique. Reinwald/Kreidel, Paris/Weisbaden, 441 pp. Plate 33 Figure 4b
Acropeltis	lusitanica	Echinacea					1				-166.1	-163.5
Acrosaster	michaleti	Echinacea				1					-168.3	-166.1
Atopechinus	cellensis	Echinacea				1					-168.3	-166.1	Included	SMITH, A. B. and KROH, A. (editor) 2011. The Echinoid Directory. World Wide Web electronic publication. http://www.nhm.ac.uk/researchcuration/projects/echinoid-directory [accessed 2014]
Brochechinus	elisae	Echinacea						1			-163.5	-157.3	Included	SMITH, A. B. and KROH, A. (editor) 2011. The Echinoid Directory. World Wide Web electronic publication. http://www.nhm.ac.uk/researchcuration/projects/echinoid-directory [accessed 2014]
Echinotiara	amplus	Echinacea					1				-166.1	-163.5	Included	KIER, P. M. 1972. Tertiary and Mesozoic echinoids of Saudi Arabia. Smithsonian Contributions to Paleobiology, 10, 242 pp., 67 pls. Plate 22 Figure 4
Echinotiara	arabica	Echinacea	1								-182.7	-174.2	Included	KIER, P. M. 1972. Tertiary and Mesozoic echinoids of Saudi Arabia. Smithsonian Contributions to Paleobiology, 10, 242 pp., 67 pls. Plate 17 Figure 5
Echinotiara	bruni	Echinacea				1					-168.3	-166.1	Included	COTTEAU, G. H. 1880-1885. Paléontologie Française, Description des animaux invertébrés, Terrain Jurassique, Tome X Échinides réguliers Deuxième Partie. MASON, G. (ed.) Paris, 959 pp. Plate 444 Figure 3
Echinotiara	namus	Echinacea			1	1					-170.3	-166.1	Included	KIER, P. M. 1972. Tertiary and Mesozoic echinoids of Saudi Arabia. Smithsonian Contributions to Paleobiology, 10, 242 pp., 67 pls. Plate 23 Figure 2
Echinotiara	somaliensis	Echinacea				1					-168.3	-166.1	Included	KIER, P. M. 1972. Tertiary and Mesozoic echinoids of Saudi Arabia. Smithsonian Contributions to Paleobiology, 10, 242 pp., 67 pls. Plate 26 Figure 4
Eucosmus	decoratus	Echinacea						1			-163.5	-157.3	Included	SMITH, A. B. and KROH, A. (editor) 2011. The Echinoid Directory. World Wide Web electronic publication. http://www.nhm.ac.uk/researchcuration/projects/echinoid-directory [accessed 2014]
Glypticus	algarbiensis	Echinacea						1	1		-163.5	-152.1	Included	DE LORIOL, P. 1891. Description de la Faune Jurassique du Portugal, Embranchement des Échinodermes. Imprimerie de l’Académie Royale des Sciences, Lisbonne, 179 pp. Plate 16 Figure 6b
Glypticus	burgundiacus	Echinacea					1				-166.1	-163.5	Included	SMITH, A. B. January 2008. Glypticus burgundiacus, Michelin, 1853, in SMITH, A. B. and KROH, A. (editors) The Echinoid Directory. World Wide Web electronic publication. http://www.nhm.ac.uk/research-curation/projects/echinoid-directory/
Glypticus	buxtorfi	Echinacea							1		-157.3	-152.1
Glypticus	hieroglyphicus	Echinacea						1	1		-163.5	-152.1	Included	DESOR, E. and DE LORIOL, P. 1872. Échinologie helvétique, description des oursins fossiles de la Suisse. Échinides de la période jurassique. Reinwald/Kreidel, Paris/Weisbaden, 441 pp. Plate 34 Figure 2d
Glypticus	hoernesi	Echinacea						1	1		-163.5	-152.1
Glypticus	icaunense	Echinacea						1			-163.5	-157.3
Glypticus	integer	Echinacea						1	1		-163.5	-152.1	Included	DESOR, E. and DE LORIOL, P. 1872. Échinologie helvétique, description des oursins fossiles de la Suisse. Échinides de la période jurassique. Reinwald/Kreidel, Paris/Weisbaden, 441 pp. Plate 33 Figure 5a
Glypticus	kaufmanni	Echinacea						1			-163.5	-157.3	Included	COTTEAU, G. H. 1880-1885. Paléontologie Française, Description des animaux invertébrés, Terrain Jurassique, Tome X Échinides réguliers Deuxième Partie. MASON, G. (ed.) Paris, 959 pp. Plate 415 Figure 9
Glypticus	loryi	Echinacea								1	-152.1	-145	Included	COTTEAU, G. H. 1880-1885. Paléontologie Française, Description des animaux invertébrés, Terrain Jurassique, Tome X Échinides réguliers Deuxième Partie. MASON, G. (ed.) Paris, 959 pp. Plate 419 Figure 8
Glypticus	regularis	Echinacea						1	1		-163.5	-152.1	Included	COTTEAU, G. H. 1880-1885. Paléontologie Française, Description des animaux invertébrés, Terrain Jurassique, Tome X Échinides réguliers Deuxième Partie. MASON, G. (ed.) Paris, 959 pp. Plate 421 Figure 15
Glypticus	sulcatus	Echinacea						1	1		-163.5	-152.1	Included	DESOR, E. and DE LORIOL, P. 1872. Échinologie helvétique, description des oursins fossiles de la Suisse. Échinides de la période jurassique. Reinwald/Kreidel, Paris/Weisbaden, 441 pp. Plate 34 Figure 5b
Glypticus	syriacus	Echinacea							1		-157.3	-152.1
Goniopygus	pilleti	Echinacea								1	-152.1	-145	Included	COTTEAU, G. H. 1880-1885. Paléontologie Française, Description des animaux invertébrés, Terrain Jurassique, Tome X Échinides réguliers Deuxième Partie. MASON, G. (ed.) Paris, 959 pp. Plate 413 Figure 9
Gymnodiadema	choffati	Echinacea					1				-166.1	-163.5	Included	2014, Echinologia, World Wide Web site. http://echinologia.com/galeries/arbaciidae/index.html#gymnodiadema [accessed 2014]. Spécimen du Bajocien sup du Maroc de 47 mm
Gymnodiadema	hessi	Echinacea			1						-170.3	-168.3	Included	SMITH, A. B. March 2011. Gymnodiadema hessi, Smith, 2011, in SMITH, A. B. and KROH, A. (editors) The Echinoid Directory. World Wide Web electronic publication. http://www.nhm.ac.uk/research-curation/projects/echinoid-directory/
Magnosia	aalensis	Echinacea			1						-170.3	-168.3
Magnosia	bruni	Echinacea			1						-170.3	-168.3
Magnosia	cottreaui	Echinacea						1	1	1	-163.5	-145
Magnosia	elisae	Echinacea						1			-163.5	-157.3
Magnosia	forbesi	Echinacea				1					-168.3	-166.1	Included	2014, Echinologia, World Wide Web site. http://echinologia.com/galeries/stomechinidae/index.html#magniosia [accessed 2014]. spécimen du Bajocien du Maroc 30 mm -
Magnosia	jacobi	Echinacea				1					-168.3	-166.1
Magnosia	kakhourensis	Echinacea								1	-152.1	-145
Magnosia	mortenseni	Echinacea					1				-166.1	-163.5
Magnosia	nodulosa	Echinacea						1	1	1	-163.5	-145	Included	COTTEAU, G. H. 1880-1885. Paléontologie Française, Description des animaux invertébrés, Terrain Jurassique, Tome X Échinides réguliers Deuxième Partie. MASON, G. (ed.) Paris, 959 pp. Plate 423 Figure 14
Magnosia	pauperata	Echinacea								1	-152.1	-145
Magnosia	peroni	Echinacea				1					-168.3	-166.1	Included	COTTEAU, G. H. 1880-1885. Paléontologie Française, Description des animaux invertébrés, Terrain Jurassique, Tome X Échinides réguliers Deuxième Partie. MASON, G. (ed.) Paris, 959 pp. Plate 422 Figure 10
Magnosia	pilleti	Echinacea						1	1		-163.5	-152.1
Magnosia	stellata	Echinacea						1			-163.5	-157.3
Magnosia	suessi	Echinacea								1	-152.1	-145
Magnosia	termieri	Echinacea				1					-168.3	-166.1	Included	SMITH, A. B. 2010. Gymnodiadema and the Jurassic roots of the Arbacioida (stirodont echinoids). Swiss Journal of Palaeontology, 130, 155–171. Figure 5b
Panglyptus	douvillei	Echinacea							1		-157.3	-152.1	Included	SMITH, A. B. June 2008. Panglyptus douvillei, Lambert, 1905, in SMITH, A. B. and KROH, A. (editors) The Echinoid Directory. World Wide Web electronic publication. http://www.nhm.ac.uk/research-curation/projects/echinoid-directory/
Panglyptus	kaufmanni	Echinacea						1			-163.5	-157.3	Included	SMITH, A. B. and KROH, A. (editor) 2011. The Echinoid Directory. World Wide Web electronic publication. http://www.nhm.ac.uk/researchcuration/projects/echinoid-directory [accessed 2014]
Phymechinus	babeaui	Echinacea				1					-168.3	-166.1
Phymechinus	jauberti	Echinacea			1						-170.3	-168.3	Included	2014, Echinologia, World Wide Web site. http://echinologia.com/galeries/stomopneustidae/index.html#phymechinus [accessed 2014]. Spécimen du Bajocien de Boulemane (Maroc) de 39 mm. -
Phymechinus	mirabilis	Echinacea						1	1		-163.5	-152.1	Included	DESOR, E. and DE LORIOL, P. 1872. Échinologie helvétique, description des oursins fossiles de la Suisse. Échinides de la période jurassique. Reinwald/Kreidel, Paris/Weisbaden, 441 pp. Plate 39 Figure 2a
Pleurodiadema	gauthieri	Echinacea				1					-168.3	-166.1	Included	RADWAŃSKA, U. 2005. Callovian and Oxfordian echinoids of Zalas. Tomy Jurajskie, 3, 63–74. Plate 2 Figure 1b
Pleurodiadema	nudum	Echinacea						1			-163.5	-157.3	Included	SMITH, A. B. March 2008. Pseudodiadema nudum, Cotteaul, 1875, in SMITH, A. B. and KROH, A. (editors) The Echinoid Directory. World Wide Web electronic publication. http://www.nhm.ac.uk/research-curation/projects/echinoid-directory/
Pleurodiadema	raboeufi	Echinacea					1				-166.1	-163.5
Pleurodiadema	stutzi	Echinacea						1			-163.5	-157.3	Included	DESOR, E. and DE LORIOL, P. 1872. Échinologie helvétique, description des oursins fossiles de la Suisse. Échinides de la période jurassique. Reinwald/Kreidel, Paris/Weisbaden, 441 pp. Plate 33 Figure 2a
Polycyphus	arabicus	Echinacea			1	1					-170.3	-166.1	Included	KIER, P. M. 1972. Tertiary and Mesozoic echinoids of Saudi Arabia. Smithsonian Contributions to Paleobiology, 10, 242 pp., 67 pls. Plate. 19 Figure 3
Polycyphus	corallinus	Echinacea				1					-168.3	-166.1	Included	COTTEAU, G. H. 1880-1885. Paléontologie Française, Description des animaux invertébrés, Terrain Jurassique, Tome X Échinides réguliers Deuxième Partie. MASON, G. (ed.) Paris, 959 pp. Plate 481 Figure 3
Polycyphus	hourcqi	Echinacea				1					-168.3	-166.1
Polycyphus	normannus	Echinacea			1	1					-170.3	-166.1	Included	DURHAM, J. W., FELL, H. B., FISCHER, D. L., KIER, P. M., MELVILLE, R. V., PAWSON, D. L. and WAGNER, C. D. 1966. Echinoids. Pp. U211 - U640. In MOORE, R. C. (ed.) Treatise on Invertebrate Paleontology, Part U, Echinodermata 3, Geological Society of America & University of Kansas Press. Figure 299-1b
Polycyphus	parvituberculatus	Echinacea					1				-166.1	-163.5
Polycyphus	punctatus	Echinacea						1			-163.5	-157.3
Polycyphus	ribeiroi	Echinacea						1			-163.5	-157.3
Polycyphus	textilis	Echinacea					1				-166.1	-163.5	Included	COTTEAU, G. H. 1880-1885. Paléontologie Française, Description des animaux invertébrés, Terrain Jurassique, Tome X Échinides réguliers Deuxième Partie. MASON, G. (ed.) Paris, 959 pp. Plate 482 Figure 3
Psephechinus	daguini	Echinacea			1						-170.3	-168.3	Included	2014, Echinologia, World Wide Web site. http://echinologia.com/galeries/stomechinidae/index.html#daguini [accessed 2014]. spécimen du Bajocien du Maroc (Talsinte, Boudhar) 36 mm -
Psephechinus	deslongchampsii	Echinacea			1						-170.3	-168.3	Included	WRIGHT, T. 1878. Monograph on the British fossil Echinodermata of the Oolitic formations. I. Echinoidea. Monographs of the Palaeontographical Society, 1–481 Plate 13 Figure 5b
Psephechinus	distinctus	Echinacea						1			-163.5	-157.3	Included	COTTEAU, G. H. 1880-1885. Paléontologie Française, Description des animaux invertébrés, Terrain Jurassique, Tome X Échinides réguliers Deuxième Partie. MASON, G. (ed.) Paris, 959 pp. Plate 474 Figure 3
Psephechinus	jauberti	Echinacea				1					-168.3	-166.1	Included	SMITH, A. B. August 2011. Sporadocyphus, Pomel, 1883, in SMITH, A. B. and KROH, A. (editors) The Echinoid Directory. World Wide Web electronic publication. http://www.nhm.ac.uk/research-curation/projects/echinoid-directory/
Psephechinus	mazetieri	Echinacea				1					-168.3	-166.1
Psephechinus	michelini	Echinacea				1					-168.3	-166.1	Included	SMITH, A. B. and KROH, A. (editor) 2011. The Echinoid Directory. World Wide Web electronic publication. http://www.nhm.ac.uk/researchcuration/projects/echinoid-directory [accessed 2014]
Psephechinus	morieri	Echinacea				1					-168.3	-166.1	Included	DURHAM, J. W., FELL, H. B., FISCHER, D. L., KIER, P. M., MELVILLE, R. V., PAWSON, D. L. and WAGNER, C. D. 1966. Echinoids. Pp. U211 - U640. In MOORE, R. C. (ed.) Treatise on Invertebrate Paleontology, Part U, Echinodermata 3, Geological Society of America & University of Kansas Press. Figure 300-5e
Psephechinus	newtoni	Echinacea					1				-166.1	-163.5
Psephechinus	pavyi	Echinacea						1			-163.5	-157.3	Included	ROBERT, P. 1994. Révision des Echinides fossiles de l’Oxfordien moyen des environs de Druyes (Yonne) et notamment des moules internes recontrés dans les Calcaires à Chailles. Association Europeenne et francophone pour le developpement et la sauvegarde des recherches echinologiques, Auxerre, 142 pp. Plate 20 Figure 2
Psephechinus	quoniami	Echinacea				1					-168.3	-166.1
Psephechinus	schlumbergeri	Echinacea				1					-168.3	-166.1	Included	COTTEAU, G. H. 1880-1885. Paléontologie Française, Description des animaux invertébrés, Terrain Jurassique, Tome X Échinides réguliers Deuxième Partie. MASON, G. (ed.) Paris, 959 pp. Plate 452 Figure 3
Stomechinus	bajocensis	Echinacea			1						-170.3	-168.3
Stomechinus	bigranularis	Echinacea			1	1					-170.3	-166.1	Included	SMITH, A. B. and KROH, A. (editor) 2011. The Echinoid Directory. World Wide Web electronic publication. http://www.nhm.ac.uk/researchcuration/projects/echinoid-directory [accessed 2014]
Stomechinus	calloviensis	Echinacea					1				-166.1	-163.5	Included	COTTEAU, G. H. 1880-1885. Paléontologie Française, Description des animaux invertébrés, Terrain Jurassique, Tome X Échinides réguliers Deuxième Partie. MASON, G. (ed.) Paris, 959 pp. Plate 465 Figure 3
Stomechinus	germinans	Echinacea			1						-170.3	-168.3	Included	COTTEAU, G. H. 1880-1885. Paléontologie Française, Description des animaux invertébrés, Terrain Jurassique, Tome X Échinides réguliers Deuxième Partie. MASON, G. (ed.) Paris, 959 pp. Plate 445 Figure 2
Stomechinus	gresslyi	Echinacea						1			-163.5	-157.3
Stomechinus	gyratus	Echinacea						1			-163.5	-157.3	Included	WRIGHT, T. 1878. Monograph on the British fossil Echinodermata of the Oolitic formations. I. Echinoidea. Monographs of the Palaeontographical Society, 1–481 Plate 14 Figure 4b
Stomechinus	heberti	Echinacea					1				-166.1	-163.5	Included	COTTEAU, G. H. 1880-1885. Paléontologie Française, Description des animaux invertébrés, Terrain Jurassique, Tome X Échinides réguliers Deuxième Partie. MASON, G. (ed.) Paris, 959 pp. Plate 382 Figure 7
Stomechinus	lemoinei	Echinacea				1					-168.3	-166.1
Stomechinus	loevis	Echinacea			1						-170.3	-168.3
Stomechinus	longuemari	Echinacea			1						-170.3	-168.3	Included	COTTEAU, G. H. 1880-1885. Paléontologie Française, Description des animaux invertébrés, Terrain Jurassique, Tome X Échinides réguliers Deuxième Partie. MASON, G. (ed.) Paris, 959 pp. Plate 449 Figure 1
Stomechinus	magnicornicolus	Echinacea			1						-170.3	-168.3
Stomechinus	monsbeligardensis	Echinacea							1		-157.3	-152.1	Included	THURMANN, J. and ETALLON, A. 1864. Lethea Bruntrutana ou Études paléontologiques et stratigraphiques sur le Jura Bernois et en particulier les environs de Porrentruy. Neue Denkschriften der allgemeinen Schweizerischen Gesellschaft für die gesammten Naturwissenschaften, 18-20, 1–500. Plate 46 Figure 1b
Stomechinus	multigrannularis	Echinacea				1					-168.3	-166.1	Included	COTTEAU, G. H. 1880-1885. Paléontologie Française, Description des animaux invertébrés, Terrain Jurassique, Tome X Échinides réguliers Deuxième Partie. MASON, G. (ed.) Paris, 959 pp. Plate 453 Figure 5
Stomechinus	perlatus	Echinacea						1			-163.5	-157.3	Included	DESOR, E. and DE LORIOL, P. 1872. Échinologie helvétique, description des oursins fossiles de la Suisse. Échinides de la période jurassique. Reinwald/Kreidel, Paris/Weisbaden, 441 pp. Plate 37 Figure 9
Stomechinus	peroni	Echinacea				1					-168.3	-166.1	Included	COTTEAU, G. H. 1880-1885. Paléontologie Française, Description des animaux invertébrés, Terrain Jurassique, Tome X Échinides réguliers Deuxième Partie. MASON, G. (ed.) Paris, 959 pp. Plate 455 Figure 3
Stomechinus	polyporus	Echinacea				1					-168.3	-166.1	Included	COTTEAU, G. H. 1880-1885. Paléontologie Française, Description des animaux invertébrés, Terrain Jurassique, Tome X Échinides réguliers Deuxième Partie. MASON, G. (ed.) Paris, 959 pp. Plate 458 Figure 3
Stomechinus	pulchellus	Echinacea								1	-152.1	-145
Stomechinus	pyramidatus	Echinacea					1				-166.1	-163.5	Included	COTTEAU, G. H. 1880-1885. Paléontologie Française, Description des animaux invertébrés, Terrain Jurassique, Tome X Échinides réguliers Deuxième Partie. MASON, G. (ed.) Paris, 959 pp. Plate 462 Figure 3
Stomechinus	robineaui	Echinacea						1			-163.5	-157.3	Included	COTTEAU, G. H. 1880-1885. Paléontologie Française, Description des animaux invertébrés, Terrain Jurassique, Tome X Échinides réguliers Deuxième Partie. MASON, G. (ed.) Paris, 959 pp. Plate 472 Figure 3
Stomechinus	semiplacenta	Echinacea							1		-157.3	-152.1	Included	DESOR, E. and DE LORIOL, P. 1872. Échinologie helvétique, description des oursins fossiles de la Suisse. Échinides de la période jurassique. Reinwald/Kreidel, Paris/Weisbaden, 441 pp. Plate 26 Figure 27a
Stomechinus	serratus	Echinacea			1	1					-170.3	-166.1	Included	DESOR, E. and DE LORIOL, P. 1872. Échinologie helvétique, description des oursins fossiles de la Suisse. Échinides de la période jurassique. Reinwald/Kreidel, Paris/Weisbaden, 441 pp. Plate 35 Figure 5
Stomechinus	varusensis	Echinacea				1					-168.3	-166.1	Included	COTTEAU, G. H. 1880-1885. Paléontologie Française, Description des animaux invertébrés, Terrain Jurassique, Tome X Échinides réguliers Deuxième Partie. MASON, G. (ed.) Paris, 959 pp. Plate 455 Figure 9
Thierychinus	delaunayi	Echinacea			1						-170.3	-168.3	Included	DURHAM, J. W., FELL, H. B., FISCHER, D. L., KIER, P. M., MELVILLE, R. V., PAWSON, D. L. and WAGNER, C. D. 1966. Echinoids. Pp. U211 - U640. In MOORE, R. C. (ed.) Treatise on Invertebrate Paleontology, Part U, Echinodermata 3, Geological Society of America & University of Kansas Press. Figure 300-3b
Tiarechinopsis	besairiei	Echinacea			1						-170.3	-168.3	Included	2014, Echinologia, World Wide Web site. http://echinologia.com/galeries/stomechinidae/index.html#tiarechinopsis [accessed 2014] Spécimen du Bajocien du Maroc de 25 mm. -
Holectypus	arenatus	Eognathostomata						1			-163.5	-157.3	Included	DESOR, E. and DE LORIOL, P. 1872. Échinologie helvétique, description des oursins fossiles de la Suisse. Échinides de la période jurassique. Reinwald/Kreidel, Paris/Weisbaden, 441 pp. Plate 46 Figure 3a
Holectypus	concavus	Eognathostomata			1						-170.3	-168.3	Included	COTTEAU, G. H. 1867 - 1874. Paléontologie Française, Description des animaux invertébrés, Terrain Jurassique, Tome IX Échinides irréguliers. MASSON, G. (ed.) Paris, 552 pp. Plate 103 Figure 7
Holectypus	corallinus	Eognathostomata						1	1	1	-163.5	-145	Included	ROBERT, P. 1994. Révision des Echinides fossiles de l’Oxfordien moyen des environs de Druyes (Yonne) et notamment des moules internes recontrés dans les Calcaires à Chailles. Association Europeenne et francophone pour le developpement et la sauvegarde des recherches echinologiques, Auxerre, 142 pp. Plate. 4 Figure 8
Holectypus	depressus	Eognathostomata		1	1	1	1	1			-174.2	-157.3	Included	COTTEAU, G. H. 1867 - 1874. Paléontologie Française, Description des animaux invertébrés, Terrain Jurassique, Tome IX Échinides irréguliers. MASSON, G. (ed.) Paris, 552 pp. Plate 103 Figure 10
Holectypus	drogiacus	Eognathostomata						1			-163.5	-157.3	Included	COTTEAU, G. H. 1867 - 1874. Paléontologie Française, Description des animaux invertébrés, Terrain Jurassique, Tome IX Échinides irréguliers. MASSON, G. (ed.) Paris, 552 pp. Plate 108 Figure 3
Holectypus	giganteus	Eognathostomata						1			-163.5	-157.3	Included	DESOR, E. and DE LORIOL, P. 1872. Échinologie helvétique, description des oursins fossiles de la Suisse. Échinides de la période jurassique. Reinwald/Kreidel, Paris/Weisbaden, 441 pp. Plate 45 Figure 3a
Holectypus	hemisphaericus	Eognathostomata	1	1	1	1					-182.7	-166.1	Included	COTTEAU, G. H. 1867 - 1874. Paléontologie Française, Description des animaux invertébrés, Terrain Jurassique, Tome IX Échinides irréguliers. MASSON, G. (ed.) Paris, 552 pp. Plate 102 Figure 3
Holectypus	leuthardti	Eognathostomata			1						-170.3	-168.3
Holectypus	phelani	Eognathostomata					1				-166.1	-163.5	Included	KIER, P. M. 1972. Tertiary and Mesozoic echinoids of Saudi Arabia. Smithsonian Contributions to Paleobiology, 10, 242 pp., 67 pls. Plate 39 Figure 2
Holectypus	pictaviense	Eognathostomata						1			-163.5	-157.3
Holectypus	planus	Eognathostomata						1			-163.5	-157.3	Included	COTTEAU, G. H. 1867 - 1874. Paléontologie Française, Description des animaux invertébrés, Terrain Jurassique, Tome IX Échinides irréguliers. MASSON, G. (ed.) Paris, 552 pp. Plate 107 Figure 15
Holectypus	punctulatus	Eognathostomata						1			-163.5	-157.3	Included	COTTEAU, G. H. 1867 - 1874. Paléontologie Française, Description des animaux invertébrés, Terrain Jurassique, Tome IX Échinides irréguliers. MASSON, G. (ed.) Paris, 552 pp. Plate 107 Figure 3
Holectypus	sarthacensis	Eognathostomata					1				-166.1	-163.5	Included	COTTEAU, G. H. 1867 - 1874. Paléontologie Française, Description des animaux invertébrés, Terrain Jurassique, Tome IX Échinides irréguliers. MASSON, G. (ed.) Paris, 552 pp. Plate 106 Figure 3
Pygaster	altus	Eognathostomata				1					-168.3	-166.1	Included	KIER, P. M. 1972. Tertiary and Mesozoic echinoids of Saudi Arabia. Smithsonian Contributions to Paleobiology, 10, 242 pp., 67 pls. Plate 32 Figure 4
Pygaster	conoideus	Eognathostomata			1						-170.3	-168.3	Included	COTTEAU, G. H. 1867 - 1874. Paléontologie Française, Description des animaux invertébrés, Terrain Jurassique, Tome IX Échinides irréguliers. MASSON, G. (ed.) Paris, 552 pp. Plate 120 Figure 1
Pygaster	decoratus	Eognathostomata				1					-168.3	-166.1
Pygaster	dilatatus	Eognathostomata						1	1		-163.5	-152.1	Included	COTTEAU, G. H. 1867 - 1874. Paléontologie Française, Description des animaux invertébrés, Terrain Jurassique, Tome IX Échinides irréguliers. MASSON, G. (ed.) Paris, 552 pp. Plate 130 Figure 1
Pygaster	gressleyi	Eognathostomata						1	1	1	-163.5	-145	Included	COTTEAU, G. H. 1867 - 1874. Paléontologie Française, Description des animaux invertébrés, Terrain Jurassique, Tome IX Échinides irréguliers. MASSON, G. (ed.) Paris, 552 pp. Plate 131 Figure 3
Pygaster	laganoides	Eognathostomata			1	1	1	1	1		-170.3	-152.1	Included	AGASSIZ, L. 1839. Description des Échinodermes fossiles de la Suisse; première partie, Spatangoides et Clypéasteroides. Mémoires de la Société helvétique des Sciences naturelles, 3, 1–101, 13 pls. Plate 11 Figure 7
Pygaster	lourdinensis	Eognathostomata				1					-168.3	-166.1
Pygaster	macrocyphus	Eognathostomata							1		-157.3	-152.1	Included	COTTEAU, G. H. 1867 - 1874. Paléontologie Française, Description des animaux invertébrés, Terrain Jurassique, Tome IX Échinides irréguliers. MASSON, G. (ed.) Paris, 552 pp. Plate 138 Figure 1
Pygaster	macrostoma	Eognathostomata				1					-168.3	-166.1	Included	SMITH, A. B. and KROH, A. (editor) 2011. The Echinoid Directory. World Wide Web electronic publication. http://www.nhm.ac.uk/researchcuration/projects/echinoid-directory [accessed 2014]
Pygaster	ornatus	Eognathostomata		1	1						-174.2	-168.3	Included	SMITH, A. B. and KROH, A. (editor) 2011. The Echinoid Directory. World Wide Web electronic publication. http://www.nhm.ac.uk/researchcuration/projects/echinoid-directory [accessed 2014]
Pygaster	patelliformis	Eognathostomata						1			-163.5	-157.3
Pygaster	semisulcatus	Eognathostomata				1	1				-168.3	-163.5	Included	COTTEAU, G. H. 1867 - 1874. Paléontologie Française, Description des animaux invertébrés, Terrain Jurassique, Tome IX Échinides irréguliers. MASSON, G. (ed.) Paris, 552 pp. Plate 118 Figure 2
Pygaster	subtilis	Eognathostomata						1	1		-163.5	-152.1	Included	COTTEAU, G. H. 1867 - 1874. Paléontologie Française, Description des animaux invertébrés, Terrain Jurassique, Tome IX Échinides irréguliers. MASSON, G. (ed.) Paris, 552 pp. Plate 135 Figure 3
Pygaster	trigeri	Eognathostomata				1	1				-168.3	-163.5	Included	COTTEAU, G. H. 1867 - 1874. Paléontologie Française, Description des animaux invertébrés, Terrain Jurassique, Tome IX Échinides irréguliers. MASSON, G. (ed.) Paris, 552 pp. Plate 121 Figure 2
Pygaster	umbrella	Eognathostomata						1	1	1	-163.5	-145	Included	COTTEAU, G. H. 1867 - 1874. Paléontologie Française, Description des animaux invertébrés, Terrain Jurassique, Tome IX Échinides irréguliers. MASSON, G. (ed.) Paris, 552 pp. Plate 128 Figure 2
Cherreauma	cherreaui	Hemicidaridae					1				-166.1	-163.5	Included	SMITH, A. B. August 2011. Cherreauma, Vadet, Nicolleau & Pineau, 1996, in SMITH, A. B. and KROH, A. (editors) The Echinoid Directory. World Wide Web electronic publication. http://www.nhm.ac.uk/research-curation/projects/echinoid-directory/
Cidaropsis	depressa	Hemicidaridae			1	1					-170.3	-166.1	Included	KIER, P. M. 1972. Tertiary and Mesozoic echinoids of Saudi Arabia. Smithsonian Contributions to Paleobiology, 10, 242 pp., 67 pls. Plate 15 Figure 4
Cidaropsis	minor	Hemicidaridae				1	1				-168.3	-163.5	Included	SMITH, A. B. and KROH, A. (editor) 2011. The Echinoid Directory. World Wide Web electronic publication. http://www.nhm.ac.uk/researchcuration/projects/echinoid-directory [accessed 2014]
Gymnocidaris	agassizi	Hemicidaridae						1	1		-163.5	-152.1	Included	SMITH, A. B. and KROH, A. (editor) 2011. The Echinoid Directory. World Wide Web electronic publication. http://www.nhm.ac.uk/researchcuration/projects/echinoid-directory [accessed 2014]
Gymnocidaris	cossmanni	Hemicidaridae				1					-168.3	-166.1
Gymnocidaris	desoriana	Hemicidaridae							1		-157.3	-152.1	Included	DE LORIOL, P., ROYER, E. and TOMBECK, H. É. 1872. Description géologique et paléontologique des étages jurassiques supérieurs de la Haute-Marne. Mémoires de la Société Linnéenne de Normandie, XVI, 1–539. Plate 26 Figure 24a
Gymnocidaris	diademata	Hemicidaridae						1			-163.5	-157.3	Included	DESOR, E. and DE LORIOL, P. 1872. Échinologie helvétique, description des oursins fossiles de la Suisse. Échinides de la période jurassique. Reinwald/Kreidel, Paris/Weisbaden, 441 pp. Plate 18 Figure 8a
Gymnocidaris	equihenense	Hemicidaridae								1	-152.1	-145	Included	COTTEAU, G. H. 1880-1885. Paléontologie Française, Description des animaux invertébrés, Terrain Jurassique, Tome X Échinides réguliers Deuxième Partie. MASON, G. (ed.) Paris, 959 pp. Plate 310 Figure 3
Gymnocidaris	gortanni	Hemicidaridae				1	1				-168.3	-163.5
Gymnocidaris	guerangeri	Hemicidaridae					1				-166.1	-163.5	Included	SMITH, A. B. January 2008. Hypodiadema guerrangeri, Cotteau, 1856, in SMITH, A. B. and KROH, A. (editors) The Echinoid Directory. World Wide Web electronic publication. http://www.nhm.ac.uk/research-curation/projects/echinoid-directory/
Gymnocidaris	jauberti	Hemicidaridae				1					-168.3	-166.1	Included	COTTEAU, G. H. 1880-1885. Paléontologie Française, Description des animaux invertébrés, Terrain Jurassique, Tome X Échinides réguliers Deuxième Partie. MASON, G. (ed.) Paris, 959 pp. Plate 323 Figure 8
Gymnocidaris	koechlini	Hemicidaridae				1					-168.3	-166.1	Included	2014, Echinologia, World Wide Web site. http://echinologia.com/galeries/hemicidaridae/index.html#gymnocidaris [accessed 2014]. Spécimen du Bajocien du Maroc de 17 mm. -
Gymnocidaris	lamberti	Hemicidaridae				1					-168.3	-166.1	Included	COTTEAU, G. H. 1880-1885. Paléontologie Française, Description des animaux invertébrés, Terrain Jurassique, Tome X Échinides réguliers Deuxième Partie. MASON, G. (ed.) Paris, 959 pp. Plate 358 Figure 9
Gymnocidaris	legayi	Hemicidaridae				1					-168.3	-166.1	Included	COTTEAU, G. H. 1880-1885. Paléontologie Française, Description des animaux invertébrés, Terrain Jurassique, Tome X Échinides réguliers Deuxième Partie. MASON, G. (ed.) Paris, 959 pp. Plate 505 Figure 3
Gymnocidaris	madagascariensis	Hemicidaridae			1						-170.3	-168.3
Gymnocidaris	pellati	Hemicidaridae								1	-152.1	-145
Gymnocidaris	pisum	Hemicidaridae								1	-152.1	-145	Included	COTTEAU, G. H. 1880-1885. Paléontologie Française, Description des animaux invertébrés, Terrain Jurassique, Tome X Échinides réguliers Deuxième Partie. MASON, G. (ed.) Paris, 959 pp. Plate 303 Figure 3
Gymnocidaris	pustulosa	Hemicidaridae				1					-168.3	-166.1	Included	2014, Echinologia, World Wide Web site. http://echinologia.com/galeries/hemicidaridae/index.html#gymnocidaris [accessed 2014]. spécien du Bajocien du Maroc de 38 mm -
Gymnocidaris	rathieri	Hemicidaridae							1		-157.3	-152.1	Included	COTTEAU, G. H. 1880-1885. Paléontologie Française, Description des animaux invertébrés, Terrain Jurassique, Tome X Échinides réguliers Deuxième Partie. MASON, G. (ed.) Paris, 959 pp. Plate 303 Figure 15
Gymnocidaris	stokesi	Hemicidaridae				1					-168.3	-166.1
Gymnocidaris	virgulina	Hemicidaridae						1			-163.5	-157.3	Included	THURMANN, J. and ETALLON, A. 1864. Lethea Bruntrutana ou Études paléontologiques et stratigraphiques sur le Jura Bernois et en particulier les environs de Porrentruy. Neue Denkschriften der allgemeinen Schweizerischen Gesellschaft für die gesammten Naturwissenschaften, 18-20, 1–500. Plate 46 Figure 4d
Hemicidaris	apollo	Hemicidaridae			1						-170.3	-168.3
Hemicidaris	bigoti	Hemicidaridae	1								-182.7	-174.2	Included	SMITH, A. B. October 2007. Hemicidaris bigoti, Cotteau, 18936, in SMITH, A. B. and KROH, A. (editors) The Echinoid Directory. World Wide Web electronic publication. http://www.nhm.ac.uk/research-curation/projects/echinoid-directory/ -
Hemicidaris	branvenderi	Hemicidaridae				1					-168.3	-166.1
Hemicidaris	brillensis	Hemicidaridae								1	-152.1	-145	Included	COTTEAU, G. H. 1880-1885. Paléontologie Française, Description des animaux invertébrés, Terrain Jurassique, Tome X Échinides réguliers Deuxième Partie. MASON, G. (ed.) Paris, 959 pp. Plate 307 Figure 4
Hemicidaris	cotteaui	Hemicidaridae				1					-168.3	-166.1
Hemicidaris	crenularis	Hemicidaridae						1	1		-163.5	-152.1	Included	DESOR, E. and DE LORIOL, P. 1872. Échinologie helvétique, description des oursins fossiles de la Suisse. Échinides de la période jurassique. Reinwald/Kreidel, Paris/Weisbaden, 441 pp. Plate 16 Figure 7a
Hemicidaris	ederlei	Hemicidaridae				1					-168.3	-166.1
Hemicidaris	glasvillensis	Hemicidaridae								1	-152.1	-145	Included	SMITH, A. B. January 2008. Hemicidaris glasvillensis, Cotteau, 1881, in SMITH, A. B. and KROH, A. (editors) The Echinoid Directory. World Wide Web electronic publication. http://www.nhm.ac.uk/research-curation/projects/echinoid-directory/
Hemicidaris	greppini	Hemicidaridae				1					-168.3	-166.1
Hemicidaris	gresslyi	Hemicidaridae						1	1		-163.5	-152.1	Included	DESOR, E. and DE LORIOL, P. 1872. Échinologie helvétique, description des oursins fossiles de la Suisse. Échinides de la période jurassique. Reinwald/Kreidel, Paris/Weisbaden, 441 pp. Plate 19 Figure 14
Hemicidaris	hemisphaericus	Hemicidaridae								1	-152.1	-145
Hemicidaris	hoffmanni	Hemicidaridae							1		-157.3	-152.1	Included	DOLLFUS, A. 1863. La faune kimméridienne du cap de la Hève: essai d’une révision paléontologique. SAVY, F. (ed.) Paris, 102 pp. Plate 18 Figure 12
Hemicidaris	intermedia	Hemicidaridae						1			-163.5	-157.3	Included	DESOR, E. and DE LORIOL, P. 1872. Échinologie helvétique, description des oursins fossiles de la Suisse. Échinides de la période jurassique. Reinwald/Kreidel, Paris/Weisbaden, 441 pp. Plate 15 Figure 5a
Hemicidaris	luciensis	Hemicidaridae				1					-168.3	-166.1	Included	COTTEAU, G. H. 1880-1885. Paléontologie Française, Description des animaux invertébrés, Terrain Jurassique, Tome X Échinides réguliers Deuxième Partie. MASON, G. (ed.) Paris, 959 pp. Plate 271 Figure 3
Hemicidaris	mantochenensis	Hemicidaridae								1	-152.1	-145	Included	SMITH, A. B. January 2008. Hemicidaris mantochensis, Etallon, 1864, in SMITH, A. B. and KROH, A. (editors) The Echinoid Directory. World Wide Web electronic publication. http://www.nhm.ac.uk/research-curation/projects/echinoid-directory/
Hemicidaris	microtuberculata	Hemicidaridae				1					-168.3	-166.1	Included	COTTEAU, G. H. 1880-1885. Paléontologie Française, Description des animaux invertébrés, Terrain Jurassique, Tome X Échinides réguliers Deuxième Partie. MASON, G. (ed.) Paris, 959 pp. Plate 278 Figure 8
Hemicidaris	mitra	Hemicidaridae							1		-157.3	-152.1	Included	DESOR, E. and DE LORIOL, P. 1872. Échinologie helvétique, description des oursins fossiles de la Suisse. Échinides de la période jurassique. Reinwald/Kreidel, Paris/Weisbaden, 441 pp. Plate 19 Figure 11a
Hemicidaris	morinica	Hemicidaridae								1	-152.1	-145
Hemicidaris	pellati	Hemicidaridae								1	-152.1	-145	Included	COTTEAU, G. H. 1880-1885. Paléontologie Française, Description des animaux invertébrés, Terrain Jurassique, Tome X Échinides réguliers Deuxième Partie. MASON, G. (ed.) Paris, 959 pp. Plate 311 Figure 3
Hemicidaris	purbeckensis	Hemicidaridae								1	-152.1	-145	Included	DE LORIOL, P. and PELLAT, E. 1866. Monographie paléontologique et géologique de l’étage Portlandien des environs de Boulogne-sur-Mer. Mem. Soc. Phys. Geneve, 23, 1–155. Plate 11 Figure 15b
Hemicidaris	quenstedti	Hemicidaridae						1			-163.5	-157.3	Included	SMITH, A. B. February 2008. Hemicidaris quenstedti, Desor, 1856, in SMITH, A. B. and KROH, A. (editors) The Echinoid Directory. World Wide Web electronic publication. http://www.nhm.ac.uk/research-curation/projects/echinoid-directory/
Hemicidaris	ricetensis	Hemicidaridae						1	1		-163.5	-152.1	Included	COTTEAU, G. H. 1880-1885. Paléontologie Française, Description des animaux invertébrés, Terrain Jurassique, Tome X Échinides réguliers Deuxième Partie. MASON, G. (ed.) Paris, 959 pp. Plate 300 Figure 3
Hemicidaris	rognonensis	Hemicidaridae						1			-163.5	-157.3	Included	COTTEAU, G. H. 1880-1885. Paléontologie Française, Description des animaux invertébrés, Terrain Jurassique, Tome X Échinides réguliers Deuxième Partie. MASON, G. (ed.) Paris, 959 pp. Plate 295 Figure 13
Hemicidaris	serialis	Hemicidaridae						1			-163.5	-157.3
Hemicidaris	urceolata	Hemicidaridae							1		-157.3	-152.1
Hemitiaris	matheyi	Hemicidaridae				1					-168.3	-166.1	Included	DESOR, E. and DE LORIOL, P. 1872. Échinologie helvétique, description des oursins fossiles de la Suisse. Échinides de la période jurassique. Reinwald/Kreidel, Paris/Weisbaden, 441 pp. Plate 15 Figure 2a
Hemitiaris	merryacea	Hemicidaridae					1				-166.1	-163.5	Included	RADWAŃSKA, U. 2004. Oxfordian echinoids of Bałtów. Volumina Jurassica, 2, 131–140. Plate 2 Figure 3b
Hemitiaris	prunella	Hemicidaridae						1			-163.5	-157.3
Hemitiaris	stramonium	Hemicidaridae						1	1		-163.5	-152.1	Included	SMITH, A. B. and KROH, A. (editor) 2011. The Echinoid Directory. World Wide Web electronic publication. http://www.nhm.ac.uk/researchcuration/projects/echinoid-directory [accessed 2014]
Plesiocidaris	alpina	Hemicidaridae							1		-157.3	-152.1	Included	COTTEAU, G. H. 1873 - 1880. Paléontologie Française, Description des animaux invertébrés, Terrain Jurassique, Tome X Échinides réguliers Première Partie. MASSON, G. (ed.) Paris, 467 pp. Plate 175 Figure 7
Plesiocidaris	durandi	Hemicidaridae							1		-157.3	-152.1	Included	COTTEAU, G. H. 1880-1885. Paléontologie Française, Description des animaux invertébrés, Terrain Jurassique, Tome X Échinides réguliers Deuxième Partie. MASON, G. (ed.) Paris, 959 pp. Plate 503 Figure 4
Pseudocidaris	checchiai	Hemicidaridae				1	1				-168.3	-163.5
Pseudocidaris	choffati	Hemicidaridae						1	1		-163.5	-152.1	Included	DE LORIOL, P. 1891. Description de la Faune Jurassique du Portugal, Embranchement des Échinodermes. Imprimerie de l’Académie Royale des Sciences, Lisbonne, 179 pp. Plate 11 Figure 15b
Pseudocidaris	collignoni	Hemicidaridae				1	1				-168.3	-163.5
Pseudocidaris	drogiaca	Hemicidaridae				1					-168.3	-166.1
Pseudocidaris	grayensis	Hemicidaridae								1	-152.1	-145
Pseudocidaris	leckwycki	Hemicidaridae								1	-152.1	-145
Pseudocidaris	lusitanica	Hemicidaridae						1			-163.5	-157.3	Included	DE LORIOL, P. 1891. Description de la Faune Jurassique du Portugal, Embranchement des Échinodermes. Imprimerie de l’Académie Royale des Sciences, Lisbonne, 179 pp. Plate 14 Figure 6
Pseudocidaris	mammosa	Hemicidaridae						1			-163.5	-157.3	Included	COTTEAU, G. H. 1880-1885. Paléontologie Française, Description des animaux invertébrés, Terrain Jurassique, Tome X Échinides réguliers Deuxième Partie. MASON, G. (ed.) Paris, 959 pp. Plate 265 Figure 3
Pseudocidaris	michelini	Hemicidaridae						1			-163.5	-157.3
Pseudocidaris	pulchella	Hemicidaridae						1			-163.5	-157.3	Included	COTTEAU, G. H. 1880-1885. Paléontologie Française, Description des animaux invertébrés, Terrain Jurassique, Tome X Échinides réguliers Deuxième Partie. MASON, G. (ed.) Paris, 959 pp. Plate 267 Figure 7
Pseudocidaris	raratuberculata	Hemicidaridae					1				-166.1	-163.5	Included	KIER, P. M. 1972. Tertiary and Mesozoic echinoids of Saudi Arabia. Smithsonian Contributions to Paleobiology, 10, 242 pp., 67 pls. Plate 12 Figure 8
Pseudocidaris	recchigana	Hemicidaridae						1	1		-163.5	-152.1
Pseudocidaris	romani	Hemicidaridae					1				-166.1	-163.5	Included	KIER, P. M. 1972. Tertiary and Mesozoic echinoids of Saudi Arabia. Smithsonian Contributions to Paleobiology, 10, 242 pp., 67 pls. Plate 13 Figure 2
Pseudocidaris	rupellensis	Hemicidaridae						1	1		-163.5	-152.1
Pseudocidaris	santacrucensis	Hemicidaridae							1		-157.3	-152.1
Pseudocidaris	tetragranulatus	Hemicidaridae							1		-157.3	-152.1
Pseudocidaris	thurmanni	Hemicidaridae						1			-163.5	-157.3	Included	DESOR, E. and DE LORIOL, P. 1872. Échinologie helvétique, description des oursins fossiles de la Suisse. Échinides de la période jurassique. Reinwald/Kreidel, Paris/Weisbaden, 441 pp. Plate 13 Figure 12
Pseudocidaris	truncata	Hemicidaridae				1					-168.3	-166.1	Included	LAMBERT, J. M. 1936. Nouveaux échinides fossiles de Madagascar. Annales Géologiques du Service des Mines, 6, 9 – 32. Plate 1 Figure 20
Pseudocidaris	vogdti	Hemicidaridae								1	-152.1	-145
Bothryopneustes	arabica	Neognathostomata			1	1					-170.3	-166.1	Included	KIER, P. M. 1972. Tertiary and Mesozoic echinoids of Saudi Arabia. Smithsonian Contributions to Paleobiology, 10, 242 pp., 67 pls. Plate 33 Figure 10
Bothryopneustes	besairiei	Neognathostomata				1					-168.3	-166.1
Bothryopneustes	dhrumaensis	Neognathostomata			1	1					-170.3	-166.1	Included	KIER, P. M. 1972. Tertiary and Mesozoic echinoids of Saudi Arabia. Smithsonian Contributions to Paleobiology, 10, 242 pp., 67 pls. Plate 33 Figure 4
Bothryopneustes	galhauseni	Neognathostomata				1					-168.3	-166.1	Included	2014, Echinologia, World Wide Web site. http://echinologia.com/galeries/clypeidae/index.html#bothryopneustes [accessed 2014]. spécimen du Bathonien du Maroc 29 mm -
Bothryopneustes	inflata	Neognathostomata					1				-166.1	-163.5	Included	KIER, P. M. 1972. Tertiary and Mesozoic echinoids of Saudi Arabia. Smithsonian Contributions to Paleobiology, 10, 242 pp., 67 pls. Plate 34 Figure 3
Bothryopneustes	kauffmani	Neognathostomata					1				-166.1	-163.5	Included	KIER, P. M. 1972. Tertiary and Mesozoic echinoids of Saudi Arabia. Smithsonian Contributions to Paleobiology, 10, 242 pp., 67 pls. Plate 35 Figure 2
Bothryopneustes	lamberti	Neognathostomata				1					-168.3	-166.1	Included	DURHAM, J. W., FELL, H. B., FISCHER, D. L., KIER, P. M., MELVILLE, R. V., PAWSON, D. L. and WAGNER, C. D. 1966. Echinoids. Pp. U211 - U640. In MOORE, R. C. (ed.) Treatise on Invertebrate Paleontology, Part U, Echinodermata 3, Geological Society of America & University of Kansas Press. Figure 386-2c
Bothryopneustes	orientalis	Neognathostomata					1				-166.1	-163.5	Included	KIER, P. M. 1972. Tertiary and Mesozoic echinoids of Saudi Arabia. Smithsonian Contributions to Paleobiology, 10, 242 pp., 67 pls. Plate 37 Figure 2
Bothryopneustes	somaliensis	Neognathostomata					1	1			-166.1	-157.3	Included	KIER, P. M. 1962. Revision of the cassiduloid echinoids. Smithsonian Miscellaneous Collections, 144, iv + 1–262. Plate 9 Figure 9
Centropygus	petitclerci	Neognathostomata		1							-174.2	-170.3
Cluniculus	elongatus	Neognathostomata				1					-168.3	-166.1	Included	COTTEAU, G. H. 1867 - 1874. Paléontologie Française, Description des animaux invertébrés, Terrain Jurassique, Tome IX Échinides irréguliers. MASSON, G. (ed.) Paris, 552 pp. Plate 72 Figure 3
Cluniculus	gracilis	Neognathostomata						1	1		-163.5	-152.1	Included	DESOR, E. and DE LORIOL, P. 1872. Échinologie helvétique, description des oursins fossiles de la Suisse. Échinides de la période jurassique. Reinwald/Kreidel, Paris/Weisbaden, 441 pp. Plate 49 Figure 7a
Clypeus	altus	Neognathostomata			1						-170.3	-168.3	Included	MICHELIN, H. 1861. Monographie des Clypéastres Fossiles. Société Géologique de France, 2e Série, T. VII mém n°2, 101–147. Plate 25 Figure b
Clypeus	angustiporus	Neognathostomata				1					-168.3	-166.1	Included	COTTEAU, G. H. 1867 - 1874. Paléontologie Française, Description des animaux invertébrés, Terrain Jurassique, Tome IX Échinides irréguliers. MASSON, G. (ed.) Paris, 552 pp. Plate 48 Figure 3
Clypeus	babeaui	Neognathostomata					1				-166.1	-163.5	Included	COTTEAU, G. H. 1867 - 1874. Paléontologie Française, Description des animaux invertébrés, Terrain Jurassique, Tome IX Échinides irréguliers. MASSON, G. (ed.) Paris, 552 pp. Plate 61 Figure 2
Clypeus	davousti	Neognathostomata				1					-168.3	-166.1
Clypeus	ederlei	Neognathostomata						1			-163.5	-157.3
Clypeus	mulleri	Neognathostomata				1	1				-168.3	-163.5	Included	COTTEAU, G. H. 1867 - 1874. Paléontologie Française, Description des animaux invertébrés, Terrain Jurassique, Tome IX Échinides irréguliers. MASSON, G. (ed.) Paris, 552 pp. Plate 55 Figure 3
Clypeus	plotii	Neognathostomata			1	1	1	1			-170.3	-157.3	Included	COTTEAU, G. H. 1867 - 1874. Paléontologie Française, Description des animaux invertébrés, Terrain Jurassique, Tome IX Échinides irréguliers. MASSON, G. (ed.) Paris, 552 pp. Plate 52 Figure 1
Clypeus	rathieri	Neognathostomata				1					-168.3	-166.1
Clypeus	rostellus	Neognathostomata			1	1	1	1			-170.3	-157.3
Clypeus	rostratus	Neognathostomata	1	1	1	1					-182.7	-166.1	Included	DESOR, E. and DE LORIOL, P. 1872. Échinologie helvétique, description des oursins fossiles de la Suisse. Échinides de la période jurassique. Reinwald/Kreidel, Paris/Weisbaden, 441 pp. Plate 52 Figure 4a
Clypeus	solodurinus	Neognathostomata			1						-170.3	-168.3
Crotoclypeus	agassizi	Neognathostomata			1						-170.3	-168.3	Included	SULLIVAN, J., April 2007. Crotoclypeus agassizii, Wright, 1852, in SMITH, A. B. and KROH, A. (editors) The Echinoid Directory. World Wide Web electronic publication. http://www.nhm.ac.uk/research-curation/projects/echinoid-directory/
Crotoclypeus	subulatus	Neognathostomata			1	1	1	1			-170.3	-157.3	Included	COTTEAU, G. H. 1867 - 1874. Paléontologie Française, Description des animaux invertébrés, Terrain Jurassique, Tome IX Échinides irréguliers. MASSON, G. (ed.) Paris, 552 pp. Plate 60 Figure 3
Crotoclypeus	trigeri	Neognathostomata			1	1	1				-170.3	-163.5	Included	COTTEAU, G. H. 1867 - 1874. Paléontologie Française, Description des animaux invertébrés, Terrain Jurassique, Tome IX Échinides irréguliers. MASSON, G. (ed.) Paris, 552 pp. Plate 46 Figure 2
Crotoclypeus	wylliei	Neognathostomata				1	1				-168.3	-163.5
Galeropygus	cartieri	Neognathostomata			1						-170.3	-168.3
Galeropygus	constantini	Neognathostomata			1	1					-170.3	-166.1	Included	SMITH, A. B. and KROH, A. (editor) 2011. The Echinoid Directory. World Wide Web electronic publication. http://www.nhm.ac.uk/researchcuration/projects/echinoid-directory [accessed 2014]
Galeropygus	deshayesi	Neognathostomata			1						-170.3	-168.3
Galeropygus	disculus	Neognathostomata				1					-168.3	-166.1	Included	COTTEAU, G. H. 1867 - 1874. Paléontologie Française, Description des animaux invertébrés, Terrain Jurassique, Tome IX Échinides irréguliers. MASSON, G. (ed.) Paris, 552 pp. Plate 91 Figure 3
Galeropygus	marcoui	Neognathostomata		1	1						-174.2	-168.3	Included	COTTEAU, G. H. 1867 - 1874. Paléontologie Française, Description des animaux invertébrés, Terrain Jurassique, Tome IX Échinides irréguliers. MASSON, G. (ed.) Paris, 552 pp. Plate 87 Figure 3
Galeropygus	marioni	Neognathostomata						1			-163.5	-157.3
Galeropygus	priscus	Neognathostomata	1								-182.7	-174.2
Galeropygus	sublaevis	Neognathostomata	1	1	1						-182.7	-168.3	Included	THUY, B. 2010. An early Bajocian echinoid fauna from Differdange and Pétange (Luxembourg ), including a new Rhabdocidaroid species. Ferantia, 62, 97–114. Plate 5 Figure c
Galeropygus	sulcatus	Neognathostomata			1						-170.3	-168.3	Included	COTTEAU, G. H. 1867 - 1874. Paléontologie Française, Description des animaux invertébrés, Terrain Jurassique, Tome IX Échinides irréguliers. MASSON, G. (ed.) Paris, 552 pp. Plate 89 Figure 3
Nucleolites	amplus	Neognathostomata			1	1	1				-170.3	-163.5	Included	COTTEAU, G. H. 1867 - 1874. Paléontologie Française, Description des animaux invertébrés, Terrain Jurassique, Tome IX Échinides irréguliers. MASSON, G. (ed.) Paris, 552 pp. Plate 68 Figure 8
Nucleolites	avellana	Neognathostomata						1			-163.5	-157.3	Included	COTTEAU, G. H. 1867 - 1874. Paléontologie Française, Description des animaux invertébrés, Terrain Jurassique, Tome IX Échinides irréguliers. MASSON, G. (ed.) Paris, 552 pp. Plate 78 Figure 9
Nucleolites	basseae	Neognathostomata					1				-166.1	-163.5
Nucleolites	brodiei	Neognathostomata								1	-152.1	-145	Included	COTTEAU, G. H. 1867 - 1874. Paléontologie Française, Description des animaux invertébrés, Terrain Jurassique, Tome IX Échinides irréguliers. MASSON, G. (ed.) Paris, 552 pp. Plate 81 Figure 11
Nucleolites	burgundiae	Neognathostomata				1					-168.3	-166.1	Included	COTTEAU, G. H. 1867 - 1874. Paléontologie Française, Description des animaux invertébrés, Terrain Jurassique, Tome IX Échinides irréguliers. MASSON, G. (ed.) Paris, 552 pp. Plate 70 Figure 3
Nucleolites	dimidiatus	Neognathostomata						1	1		-163.5	-152.1	Included	WRIGHT, T. 1878. Monograph on the British fossil Echinodermata of the Oolitic formations. I. Echinoidea. Monographs of the Palaeontographical Society, 1–481 Plate 26 Figure 3b
Nucleolites	elongatus	Neognathostomata				1	1				-168.3	-163.5	Included	COTTEAU, G. H. 1867 - 1874. Paléontologie Française, Description des animaux invertébrés, Terrain Jurassique, Tome IX Échinides irréguliers. MASSON, G. (ed.) Paris, 552 pp. Plate 72 Figure 3
Nucleolites	griesbachii	Neognathostomata				1					-168.3	-166.1	Included	WRIGHT, T. 1878. Monograph on the British fossil Echinodermata of the Oolitic formations. I. Echinoidea. Monographs of the Palaeontographical Society, 1–481 Plate 25 Figure 1d
Nucleolites	haimei	Neognathostomata								1	-152.1	-145	Included	COTTEAU, G. H. 1867 - 1874. Paléontologie Française, Description des animaux invertébrés, Terrain Jurassique, Tome IX Échinides irréguliers. MASSON, G. (ed.) Paris, 552 pp. Plate 83 Figure 3
Nucleolites	hugii	Neognathostomata			1	1					-170.3	-166.1	Included	COTTEAU, G. H. 1867 - 1874. Paléontologie Française, Description des animaux invertébrés, Terrain Jurassique, Tome IX Échinides irréguliers. MASSON, G. (ed.) Paris, 552 pp. Plate 59 Figure 3
Nucleolites	icaunensis	Neognathostomata							1		-157.3	-152.1	Included	COTTEAU, G. H. 1867 - 1874. Paléontologie Française, Description des animaux invertébrés, Terrain Jurassique, Tome IX Échinides irréguliers. MASSON, G. (ed.) Paris, 552 pp. Plate 80 Figure 3
Nucleolites	latiporus	Neognathostomata				1	1				-168.3	-163.5	Included	AGASSIZ, L. 1839. Description des Échinodermes fossiles de la Suisse; première partie, Spatangoides et Clypéasteroides. Mémoires de la Société helvétique des Sciences naturelles, 3, 1–101, 13 pls. Plate 7 Figure 14
Nucleolites	letteroni	Neognathostomata						1			-163.5	-157.3	Included	COTTEAU, G. H. 1867 - 1874. Paléontologie Française, Description des animaux invertébrés, Terrain Jurassique, Tome IX Échinides irréguliers. MASSON, G. (ed.) Paris, 552 pp. Plate 77 Figure 12
Nucleolites	lorioli	Neognathostomata					1				-166.1	-163.5	Included	COTTEAU, G. H. 1867 - 1874. Paléontologie Française, Description des animaux invertébrés, Terrain Jurassique, Tome IX Échinides irréguliers. MASSON, G. (ed.) Paris, 552 pp. Plate 64 Figure 4
Nucleolites	major	Neognathostomata						1	1		-163.5	-152.1	Included	COTTEAU, G. H. 1867 - 1874. Paléontologie Française, Description des animaux invertébrés, Terrain Jurassique, Tome IX Échinides irréguliers. MASSON, G. (ed.) Paris, 552 pp. Plate 80 Figure 9
Nucleolites	micraulus	Neognathostomata					1	1			-166.1	-157.3	Included	COTTEAU, G. H. 1867 - 1874. Paléontologie Française, Description des animaux invertébrés, Terrain Jurassique, Tome IX Échinides irréguliers. MASSON, G. (ed.) Paris, 552 pp. Plate 73 Figure 8
Nucleolites	orbicularis	Neognathostomata				1	1				-168.3	-163.5	Included	COTTEAU, G. H. 1867 - 1874. Paléontologie Française, Description des animaux invertébrés, Terrain Jurassique, Tome IX Échinides irréguliers. MASSON, G. (ed.) Paris, 552 pp. Plate 72 Figure 3
Nucleolites	quadratus	Neognathostomata			1	1	1				-170.3	-163.5	Included	WRIGHT, T. 1878. Monograph on the British fossil Echinodermata of the Oolitic formations. I. Echinoidea. Monographs of the Palaeontographical Society, 1–481 Plate 26 Figure 1b
Nucleolites	renggeri	Neognathostomata				1					-168.3	-166.1	Included	DESOR, E. and DE LORIOL, P. 1872. Échinologie helvétique, description des oursins fossiles de la Suisse. Échinides de la période jurassique. Reinwald/Kreidel, Paris/Weisbaden, 441 pp. Plate 49 Figure 6a
Nucleolites	scutatus	Neognathostomata						1			-163.5	-157.3	Included	DURHAM, J. W., FELL, H. B., FISCHER, D. L., KIER, P. M., MELVILLE, R. V., PAWSON, D. L. and WAGNER, C. D. 1966. Echinoids. Pp. U211 - U640. In MOORE, R. C. (ed.) Treatise on Invertebrate Paleontology, Part U, Echinodermata 3, Geological Society of America Figure 389-1b
Nucleolites	strictestellatus	Neognathostomata						1			-163.5	-157.3	Included	ROBERT, P. 1994. Révision des Echinides fossiles de l’Oxfordien moyen des environs de Druyes (Yonne) et notamment des moules internes recontrés dans les Calcaires à Chailles. Association Europeenne et francophone pour le developpement et la sauvegarde des recherches echinologiques, Auxerre, 142 pp. Plate 17 Figure 20
Nucleolites	terquemi	Neognathostomata			1	1	1				-170.3	-163.5	Included	COTTEAU, G. H. 1867 - 1874. Paléontologie Française, Description des animaux invertébrés, Terrain Jurassique, Tome IX Échinides irréguliers. MASSON, G. (ed.) Paris, 552 pp. Plate 65 Figure 8
Nucleolites	truncatus	Neognathostomata								1	-152.1	-145	Included	DESOR, E. and DE LORIOL, P. 1872. Échinologie helvétique, description des oursins fossiles de la Suisse. Échinides de la période jurassique. Reinwald/Kreidel, Paris/Weisbaden, 441 pp. Plate 50 Figure 9a
Nucleolites	volgensis	Neognathostomata								1	-152.1	-145
Phyllobrissus	jourdyi	Neognathostomata							1		-157.3	-152.1
Phyllobrissus	pulvinatus	Neognathostomata					1				-166.1	-163.5	Included	SMITH, A. B. January 2008. Phylobrissus pulvinatus, Cotteau, 1856, in SMITH, A. B. and KROH, A. (editors) The Echinoid Directory. World Wide Web electronic publication. http://www.nhm.ac.uk/research-curation/projects/echinoid-directory/
Phyllobrissus	thevenini	Neognathostomata							1		-157.3	-152.1	Included	COTTEAU, G. H. 1867 - 1874. Paléontologie Française, Description des animaux invertébrés, Terrain Jurassique, Tome IX Échinides irréguliers. MASSON, G. (ed.) Paris, 552 pp. Plate 83 Figure 9
Pseudosorella	orbignyana	Neognathostomata						1			-163.5	-157.3	Included	DURHAM, J. W., FELL, H. B., FISCHER, D. L., KIER, P. M., MELVILLE, R. V., PAWSON, D. L. and WAGNER, C. D. 1966. Echinoids. Pp. U211 - U640. In MOORE, R. C. (ed.) Treatise on Invertebrate Paleontology, Part U, Echinodermata 3, Geological Society of America & University of Kansas Press. Figure 391-2b
Pseudosorella	pyramidalis	Neognathostomata			1	1	1	1			-170.3	-157.3
Pseudosorella	syriaca	Neognathostomata						1			-163.5	-157.3
Pseudosorella	woodwardii	Neognathostomata			1	1	1	1			-170.3	-157.3	Included	WRIGHT, T. 1878. Monograph on the British fossil Echinodermata of the Oolitic formations. I. Echinoidea. Monographs of the Palaeontographical Society, 1–481 Plate 24 Figure 2b
Pygurus	acutus	Neognathostomata			1						-170.3	-168.3
Pygurus	andinus	Neognathostomata								1	-152.1	-145
Pygurus	arabicus	Neognathostomata					1				-166.1	-163.5
Pygurus	blumenbachi	Neognathostomata						1	1		-163.5	-152.1	Included	COTTEAU, G. H. 1867 - 1874. Paléontologie Française, Description des animaux invertébrés, Terrain Jurassique, Tome IX Échinides irréguliers. MASSON, G. (ed.) Paris, 552 pp. Plate 40 Figure 1
Pygurus	costatus	Neognathostomata						1			-163.5	-157.3	Included	COTTEAU, G. H. 1867 - 1874. Paléontologie Française, Description des animaux invertébrés, Terrain Jurassique, Tome IX Échinides irréguliers. MASSON, G. (ed.) Paris, 552 pp. Plate 141 Figure 1
Pygurus	depressus	Neognathostomata				1	1				-168.3	-163.5	Included	COTTEAU, G. H. 1867 - 1874. Paléontologie Française, Description des animaux invertébrés, Terrain Jurassique, Tome IX Échinides irréguliers. MASSON, G. (ed.) Paris, 552 pp. Plate 32 Figure 1
Pygurus	hausmanni	Neognathostomata						1			-163.5	-157.3	Included	COTTEAU, G. H. 1867 - 1874. Paléontologie Française, Description des animaux invertébrés, Terrain Jurassique, Tome IX Échinides irréguliers. MASSON, G. (ed.) Paris, 552 pp. Plate 36 Figure 1
Pygurus	jurensis	Neognathostomata					1	1	1	1	-166.1	-145	Included	COTTEAU, G. H. 1867 - 1874. Paléontologie Française, Description des animaux invertébrés, Terrain Jurassique, Tome IX Échinides irréguliers. MASSON, G. (ed.) Paris, 552 pp. Plate 43 Figure 7
Pygurus	letteroni	Neognathostomata					1	1			-166.1	-157.3
Pygurus	marmonti	Neognathostomata					1				-166.1	-163.5	Included	COTTEAU, G. H. 1867 - 1874. Paléontologie Française, Description des animaux invertébrés, Terrain Jurassique, Tome IX Échinides irréguliers. MASSON, G. (ed.) Paris, 552 pp. Plate 33 Figure 2
Pygurus	meslei	Neognathostomata					1				-166.1	-163.5
Pygurus	pentagonalis	Neognathostomata						1			-163.5	-157.3	Included	COTTEAU, G. H. 1867 - 1874. Paléontologie Française, Description des animaux invertébrés, Terrain Jurassique, Tome IX Échinides irréguliers. MASSON, G. (ed.) Paris, 552 pp. Plate 29 Figure 2
Pygurus	royerianus	Neognathostomata							1		-157.3	-152.1
Orthopsis	davidsoni	Orthopsidae				1					-168.3	-166.1
Orthopsis	microgramma	Orthopsidae				1					-168.3	-166.1
Orthopsis	pomeraniae	Orthopsidae							1		-157.3	-152.1
Orthopsis	saemanni	Orthopsidae						1			-163.5	-157.3	Included	COTTEAU, G. H. 1880-1885. Paléontologie Française, Description des animaux invertébrés, Terrain Jurassique, Tome X Échinides réguliers Deuxième Partie. MASON, G. (ed.) Paris, 959 pp. Plate 396 Figure 11
Orthopsis	varusensis	Orthopsidae				1					-168.3	-166.1	Included	COTTEAU, G. H. 1880-1885. Paléontologie Française, Description des animaux invertébrés, Terrain Jurassique, Tome X Échinides réguliers Deuxième Partie. MASON, G. (ed.) Paris, 959 pp. Plate 511 Figure 3
Orthopsis	willei	Orthopsidae						1			-163.5	-157.3
Scaptodiadema	matheyi	Orthopsidae						1			-163.5	-157.3	Included	SMITH, A. B. August 2011. Scaptodiadema, de Loriol, 1891, in SMITH, A. B. and KROH, A. (editors) The Echinoid Directory. World Wide Web electronic publication. http://www.nhm.ac.uk/research-curation/projects/echinoid-directory/
Nudicidaris	bigoti	Polycidaridae				1	1				-168.3	-163.5
Nudicidaris	elegans	Polycidaridae					1	1			-166.1	-157.3	Included	COTTEAU, G. H. 1873 - 1880. Paléontologie Française, Description des animaux invertébrés, Terrain Jurassique, Tome X Échinides réguliers Première Partie. MASSON, G. (ed.) Paris, 467 pp. Plate 173 Figure 11
Nudicidaris	sublaevis	Polycidaridae					1				-166.1	-163.5	Included	COTTEAU, G. H. 1873 - 1880. Paléontologie Française, Description des animaux invertébrés, Terrain Jurassique, Tome X Échinides réguliers Première Partie. MASSON, G. (ed.) Paris, 467 pp. Plate 158 Figure 3
Paracidaris	babeaui	Polycidaridae				1					-168.3	-166.1	Included	COTTEAU, G. H. 1873 - 1880. Paléontologie Française, Description des animaux invertébrés, Terrain Jurassique, Tome X Échinides réguliers Première Partie. MASSON, G. (ed.) Paris, 467 pp. Plate 156 Figure 3
Paracidaris	blumenbachi	Polycidaridae						1			-163.5	-157.3	Included	RADWAŃSKA, U. 2003. A monographs of the Polish Oxfordian echinoids. Part 1, Subclass Cidaroidea CLAUS, 1880. Acta Geologica Polonica, 53, 143–165. Plate 7 Figure 1b
Paracidaris	bouchardi	Polycidaridae		1							-174.2	-170.3	Included	WRIGHT, T. 1878. Monograph on the British fossil Echinodermata of the Oolitic formations. I. Echinoidea. Monographs of the Palaeontographical Society, 1–481 Plate 1 Figure 2a
Paracidaris	caumonti	Polycidaridae			1						-170.3	-168.3	Included	COTTEAU, G. H. 1873 - 1880. Paléontologie Française, Description des animaux invertébrés, Terrain Jurassique, Tome X Échinides réguliers Première Partie. MASSON, G. (ed.) Paris, 467 pp. Plate 153 Figure 7
Paracidaris	desori	Polycidaridae				1	1				-168.3	-163.5	Included	COTTEAU, G. H. 1873 - 1880. Paléontologie Française, Description des animaux invertébrés, Terrain Jurassique, Tome X Échinides réguliers Première Partie. MASSON, G. (ed.) Paris, 467 pp. Plate 160 Figure 3
Paracidaris	florigemma	Polycidaridae						1			-163.5	-157.3	Included	COTTEAU, G. H. 1873 - 1880. Paléontologie Française, Description des animaux invertébrés, Terrain Jurassique, Tome X Échinides réguliers Première Partie. MASSON, G. (ed.) Paris, 467 pp. Plate 182 Figure 2
Paracidaris	laeviscula	Polycidaridae						1			-163.5	-157.3	Included	2014, Echinologia, World Wide Web site. http://echinologia.com/galeries/polycidaridae/index.html#paracidaris [accessed 2014]. spécimen de l'Oxfordien de Suisse 34 mm -
Paracidaris	lamberti	Polycidaridae							1		-157.3	-152.1
Paracidaris	leberti	Polycidaridae					1				-166.1	-163.5
Paracidaris	microstoma	Polycidaridae				1	1				-168.3	-163.5
Paracidaris	moeschi	Polycidaridae						1	1		-163.5	-152.1
Paracidaris	poucheti	Polycidaridae						1	1		-163.5	-152.1
Paracidaris	smithi	Polycidaridae							1		-157.3	-152.1
Paracidaris	spinulosa	Polycidaridae			1						-170.3	-168.3
Paracidaris	zschokkei	Polycidaridae		1	1						-174.2	-168.3
Polycidaris	collenoti	Polycidaridae			1						-170.3	-168.3	Included	COTTEAU, G. H. 1873 - 1880. Paléontologie Française, Description des animaux invertébrés, Terrain Jurassique, Tome X Échinides réguliers Première Partie. MASSON, G. (ed.) Paris, 467 pp. Plate 153 Figure 4
Polycidaris	horrida	Polycidaridae		1	1						-174.2	-168.3
Polycidaris	legayi	Polycidaridae								1	-152.1	-145	Included	SMITH, A. B. and KROH, A. (editor) 2011. The Echinoid Directory. World Wide Web electronic publication. http://www.nhm.ac.uk/researchcuration/projects/echinoid-directory [accessed 2014]
Polycidaris	nonarius	Polycidaridae						1			-163.5	-157.3
Polycidaris	nusplingensis	Polycidaridae							1		-157.3	-152.1
Polycidaris	spinosa	Polycidaridae						1			-163.5	-157.3
Polycidaris	trouvillensis	Polycidaridae						1			-163.5	-157.3	Included	COTTEAU, G. H. 1873 - 1880. Paléontologie Française, Description des animaux invertébrés, Terrain Jurassique, Tome X Échinides réguliers Première Partie. MASSON, G. (ed.) Paris, 467 pp. Plate 187 Figure 3
Zbindenicidaris	blainvillei	Polycidaridae			1	1					-170.3	-166.1
Zbindenicidaris	varusensis	Polycidaridae			1						-170.3	-168.3
Acrocidaris	borissiaki	Pseudodiadematidae						1			-163.5	-157.3
Acrocidaris	cazioti	Pseudodiadematidae								1	-152.1	-145
Acrocidaris	crenulata	Pseudodiadematidae			1						-170.3	-168.3
Acrocidaris	nicolleaui	Pseudodiadematidae					1				-166.1	-163.5
Acrocidaris	nobilis	Pseudodiadematidae						1	1		-163.5	-152.1	Included	DESOR, E. and DE LORIOL, P. 1872. Échinologie helvétique, description des oursins fossiles de la Suisse. Échinides de la période jurassique. Reinwald/Kreidel, Paris/Weisbaden, 441 pp. Plate 21 Figure 1b
Acrocidaris	splendida	Pseudodiadematidae						1			-163.5	-157.3	Included	COTTEAU, G. H. 1880-1885. Paléontologie Française, Description des animaux invertébrés, Terrain Jurassique, Tome X Échinides réguliers Deuxième Partie. MASON, G. (ed.) Paris, 959 pp. Plate 314 Figure 1
Acrocidaris	striata	Pseudodiadematidae				1					-168.3	-166.1	Included	COTTEAU, G. H. 1880-1885. Paléontologie Française, Description des animaux invertébrés, Terrain Jurassique, Tome X Échinides réguliers Deuxième Partie. MASON, G. (ed.) Paris, 959 pp. Plate. 318 Figure 3
Asterocidaris	besairiei	Pseudodiadematidae					1				-166.1	-163.5
Asterocidaris	bistriata	Pseudodiadematidae			1						-170.3	-168.3	Included	2014, Echinologia, World Wide Web site. http://echinologia.com/galeries/hemicidaridae/index.html#asterocidaris [accessed 2014]. Spécimen du Bajocien de Boulemane (Maroc) de 29 mm. -
Asterocidaris	granulosa	Pseudodiadematidae			1						-170.3	-168.3	Included	WRIGHT, T. 1878. Monograph on the British fossil Echinodermata of the Oolitic formations. I. Echinoidea. Monographs of the Palaeontographical Society, 1–481 Plate 3 Figure 2b
Asterocidaris	minor	Pseudodiadematidae				1					-168.3	-166.1	Included	COTTEAU, G. H. 1880-1885. Paléontologie Française, Description des animaux invertébrés, Terrain Jurassique, Tome X Échinides réguliers Deuxième Partie. MASON, G. (ed.) Paris, 959 pp. Plate 316 Figure 8
Asterocidaris	nodoti	Pseudodiadematidae						1			-163.5	-157.3	Included	SMITH, A. B. January 2008. Asterocidaris, Cotteau, 1859, in SMITH, A. B. and KROH, A. (editors) The Echinoid Directory. World Wide Web electronic publication. http://www.nhm.ac.uk/research-curation/projects/echinoid-directory/
Asterocidaris	peroni	Pseudodiadematidae				1					-168.3	-166.1	Included	COTTEAU, G. H. 1873 - 1880. Paléontologie Française, Description des animaux invertébrés, Terrain Jurassique, Tome X Échinides réguliers Première Partie. MASSON, G. (ed.) Paris, 467 pp. Plate 263 Figure 3
Asterocidaris	ragoti	Pseudodiadematidae					1				-166.1	-163.5	Included	LAMBERT, J. M. 1936. Nouveaux échinides fossiles de Madagascar. Annales Géologiques du Service des Mines, 6, 9 – 32. Plate 4 Figure 12
Hessotiara	florescens	Pseudodiadematidae						1			-163.5	-157.3	Included	SMITH, A. B. and KROH, A. (editor) 2011. The Echinoid Directory. World Wide Web electronic publication. http://www.nhm.ac.uk/researchcuration/projects/echinoid-directory [accessed 2014]
Hessotiara	legayi	Pseudodiadematidae				1					-168.3	-166.1
Hessotiara	nanituberculata	Pseudodiadematidae					1				-166.1	-163.5	Included	KIER, P. M. 1972. Tertiary and Mesozoic echinoids of Saudi Arabia. Smithsonian Contributions to Paleobiology, 10, 242 pp., 67 pls. Plate 16 Figure 6
Hessotiara	zuberi	Pseudodiadematidae					1				-166.1	-163.5
Pseudodiadema	conforme	Pseudodiadematidae							1		-157.3	-152.1	Included	DESOR, E. and DE LORIOL, P. 1872. Échinologie helvétique, description des oursins fossiles de la Suisse. Échinides de la période jurassique. Reinwald/Kreidel, Paris/Weisbaden, 441 pp. Plate 25 Figure 4a
Pseudodiadema	deslongchampsi	Pseudodiadematidae	1								-182.7	-174.2	Included	COTTEAU, G. H. 1880-1885. Paléontologie Française, Description des animaux invertébrés, Terrain Jurassique, Tome X Échinides réguliers Deuxième Partie. MASON, G. (ed.) Paris, 959 pp. Plate 322 Figure 13
Pseudodiadema	glasvillei	Pseudodiadematidae								1	-152.1	-145	Included	COTTEAU, G. H. 1880-1885. Paléontologie Française, Description des animaux invertébrés, Terrain Jurassique, Tome X Échinides réguliers Deuxième Partie. MASON, G. (ed.) Paris, 959 pp. Plate 371 Figure 6
Pseudodiadema	kselensis	Pseudodiadematidae						1			-163.5	-157.3
Pseudodiadema	moorei	Pseudodiadematidae	1								-182.7	-174.2
Pseudodiadema	orbignyanum	Pseudodiadematidae						1			-163.5	-157.3	Included	DESOR, E. and DE LORIOL, P. 1872. Échinologie helvétique, description des oursins fossiles de la Suisse. Échinides de la période jurassique. Reinwald/Kreidel, Paris/Weisbaden, 441 pp. Plate 26 Figure 1b
Pseudodiadema	peroni	Pseudodiadematidae				1					-168.3	-166.1	Included	COTTEAU, G. H. 1880-1885. Paléontologie Française, Description des animaux invertébrés, Terrain Jurassique, Tome X Échinides réguliers Deuxième Partie. MASON, G. (ed.) Paris, 959 pp. Plate 330 Figure 12
Pseudodiadema	pseudodiadema	Pseudodiadematidae						1			-163.5	-157.3	Included	COTTEAU, G. H. 1880-1885. Paléontologie Française, Description des animaux invertébrés, Terrain Jurassique, Tome X Échinides réguliers Deuxième Partie. MASON, G. (ed.) Paris, 959 pp. Plate 353 Figure 3
Pseudodiadema	renzi	Pseudodiadematidae	1								-182.7	-174.2
Pseudodiadema	stellatum	Pseudodiadematidae						1			-163.5	-157.3	Included	COTTEAU, G. H. 1880-1885. Paléontologie Française, Description des animaux invertébrés, Terrain Jurassique, Tome X Échinides réguliers Deuxième Partie. MASON, G. (ed.) Paris, 959 pp. Plate 518 Figure 8
Pseudodiadema	subpentagonum	Pseudodiadematidae			1						-170.3	-168.3
