# Supplementary material for: Diversification rates indicate an early role of adaptive radiations at the origin of modern echinoid fauna
Source: PLoS One. 2018 Mar 22;13(3):e0194575. doi: 10.1371/journal.pone.0194575 (PMC5864014; doi:10.1371/journal.pone.0194575)
Supplement: S2 File — Coordinates of landmarks (LM) and semi-landmarks (SLM) used to depict ambitus and peristome outlines of each species. (XLSX) [file pone.0194575.s002.xlsx]

## Sheet: Dataset
Dataset of landmarks and semi-landmarks coordinates
Coordinates of landmarks (LM) and semi-landmarks (SLM) used to depict ambitus and peristome outlines of each species.
		Ambitus outlines
Genus	Species	LMx1	LMy1	SLMx1	SLMy1	SLMx2	SLMy2	SLMx3	SLMy3	SLMx4	SLMy4	SLMx5	SLMy5	SLMx6	SLMy6	SLMx7	SLMy7	SLMx8	SLMy8	SLMx9	SLMy9	SLMx10	SLMy10	SLMx11	SLMy11	SLMx12	SLMy12	SLMx13	SLMy13	SLMx14	SLMy14	SLMx15	SLMy15	SLMx16	SLMy16	SLMx17	SLMy17	SLMx18	SLMy18	SLMx19	SLMy19	SLMx20	SLMy20	SLMx21	SLMy21	SLMx22	SLMy22	SLMx23	SLMy23
Acrocidaris	nobilis	247	-32	254.693	-31.6928	261.717	-29	269.696	-30	278.09	-30	286.484	-30	294.035	-29.9648	301.615	-28	309.421	-29.4207	315.942	-32.0581	321.342	-34.3417	328.449	-34.5513	334.556	-36.4444	341	-38.9371	346.77	-40.2304	354.24	-42	360.276	-45.7236	366.542	-48	373.693	-51	379.597	-55.5973	386.582	-57	392.225	-60.2254	398.642	-65	405	-68.7929
Acrocidaris	splendida	580	-131	597.141	-131	614.199	-131.199	630.594	-133	646.641	-135.641	661.562	-141	677.033	-145.033	692.116	-150	706.839	-155.839	721.595	-161.595	736.497	-167	751.567	-172	766.157	-178.157	780.621	-184.621	795.12	-191	809.361	-198	823.602	-205	836.011	-215.011	847.596	-225.596	859.595	-236.595	871.301	-248.301	883.007	-260.007	896.592	-268.592	909.591	-278.591
Acrocidaris	striata	462	-160	473.087	-162	483.76	-163	495.261	-164	506.348	-166	517.435	-168	528.108	-171	538.78	-174	549.039	-178	559.298	-182	569.686	-185.686	579.869	-189.869	590.052	-194.052	600.235	-198.234	610.417	-202.417	620.307	-207.307	630.197	-212.197	640.087	-217.087	649.139	-224	658.403	-230.403	667.414	-237.414	676.601	-244	686.022	-250.022	695.033	-257.033
Acropeltis	aequituberculata	220	-125	225.994	-125	231.406	-126.406	237.154	-127	242.319	-129	247.899	-128	253.338	-129.338	258.644	-131	263.81	-133	268.975	-135	274.141	-137	279.306	-139	284.472	-141	289.451	-143.451	294.568	-145.568	299.685	-147.685	304.509	-150.509	309.057	-154	314.157	-156.157	318.974	-159	323.513	-162.513	328.337	-165.337	333.161	-168.161	337.692	-171.692
Acrosalenia	angularis	993	-153	999.162	-154	1005.32	-155	1011.07	-157	1016.87	-158.872	1022.57	-161	1028.22	-163.222	1033.65	-166	1039.28	-168.279	1044.73	-171	1050.04	-174.043	1055.28	-177.279	1059.93	-181.929	1065.23	-185	1070.99	-186.986	1076.52	-189.515	1082	-192.061	1086.28	-196.279	1091.52	-199.515	1096.46	-203.458	1101.57	-207	1106.64	-210.636	1111.82	-214	1116.82	-217.815
Acrosalenia	arabica	465	-59	479.995	-60	494.99	-61	509.985	-60	525.394	-60	540.275	-61.2749	555.384	-62	569.389	-63.389	583.717	-66	597.624	-69.6244	610.807	-75	624.145	-80	637.634	-84.6344	650.821	-90	663.745	-96	676.473	-102.473	689.126	-109.126	701.486	-116.486	714.14	-123.14	725.5	-131.5	736.86	-139.86	749.312	-147	760.995	-155.995	771.674	-166
Acrosalenia	basseae	286	-137	291.94	-137	297.329	-138.329	302.409	-140.409	307.689	-142	312.801	-144	317.645	-146.645	322.61	-149	326.51	-152.51	331.296	-155.297	335.117	-159	339.161	-162.161	343.24	-165.24	347.441	-169.441	351.934	-172.934	356.134	-177.134	360.334	-181.334	364.121	-185.121	368.321	-189.321	372	-193.151	375	-197.849	378.386	-202.386	382	-206.829	386.08	-211.08
Acrosalenia	bowersi	465	-49	478.62	-49	490.584	-51	503.376	-53	516.582	-54	529.374	-56	541.338	-60	553.506	-63.5062	565.48	-67.4804	577.229	-72	589.192	-76	601.403	-79.4032	613.085	-84.0846	624.18	-90.1802	634.983	-96.9829	645.786	-103.786	656.881	-109.881	667.553	-117	679.072	-122.072	690.168	-128.168	700.385	-134.385	711.188	-141.188	721.986	-148	731.879	-157
Acrosalenia	dhrumaensis	460	-63	471.391	-66	483.196	-68	494.586	-71	506.805	-72	518.139	-75.1387	530.001	-77.0008	541.392	-80	553.197	-82	564.173	-86	575.106	-90.1059	585.796	-94.7964	596.487	-99.4868	607.47	-103.47	617.813	-109	627.961	-115	638.37	-120.37	648.672	-126	657.994	-133.994	667.806	-140.805	676.91	-147.91	685.193	-157	694.362	-165.362	701	-174.66
Acrosalenia	hemicidaroides	749	-112	771.414	-112.415	792.101	-113	813.607	-117.608	829.132	-123	848.164	-130.164	868.236	-136.236	888.434	-144	908.379	-150.379	928.636	-158	948.521	-166.521	967.885	-174.886	988.25	-182.25	1008.03	-191.028	1027.73	-200	1045.29	-210.707	1062.44	-219	1080.3	-231	1099.11	-242.113	1117.72	-253.72	1135.05	-267	1153.08	-280	1171.37	-292.369	1188.39	-306.39
Acrosalenia	incerta	347	-60	355.918	-61	364.422	-63	372.926	-65	381.597	-66.5968	389.66	-69.6602	398.023	-72	406.527	-74	415.031	-76	423.121	-79	431.625	-81	439.3	-85	447.39	-88	455.339	-91.3391	462.817	-95.8167	470.001	-101.001	477.263	-106	484.371	-111.371	491.263	-117.263	497.862	-123.862	505.046	-129.046	511.327	-135	517.416	-141.416	524.308	-147.308
Acrosalenia	jaisalmerensis	567	-79	580.194	-80	592.973	-82	605.825	-83.8253	618.533	-86	631.312	-88	644.065	-90.0649	656.043	-92	667.994	-94	679.531	-99	691.068	-104	702.605	-109	713.222	-114.222	724.016	-121.016	734.809	-127.809	745.603	-134.603	756.104	-142.104	766.898	-148.898	776.565	-157	786.607	-165.607	796.108	-174.108	806.317	-182.316	815.939	-191.939	825.147	-201.147
Acrosalenia	koenigii	228	-91	233.29	-91.2895	238.405	-92	243.4	-93	248.395	-94	253.569	-94.5687	258.565	-95.5653	263.38	-97	267.973	-98.9726	272.542	-101	277.123	-103	282.118	-104	287.08	-105.08	291.694	-107	296.275	-109	300.898	-110.898	305.437	-113	309.427	-116.427	313.545	-119.545	316.663	-123.663	321.074	-126.074	325.485	-128.484	328.895	-131.895	333.306	-134.306
Acrosalenia	loweana	699	-122	719.036	-124	739.072	-128	759.522	-131	779.144	-136	797.937	-141	816.809	-147.809	835.523	-155	854.224	-162.224	873.37	-168.37	890.638	-175.638	908.453	-185	927.174	-192.174	945.442	-200.442	963.591	-209	981.686	-217.686	998.52	-228	1015.07	-239	1031.62	-250	1048.76	-261	1064.34	-274.339	1081	-285.616	1095.53	-299.532	1111.34	-312.336
Acrosalenia	lycetti	221	-43	226.065	-44	231.13	-45	235.781	-45	240.846	-46	245.911	-47	250.69	-48.6904	255.444	-50.4436	260.278	-52	264.95	-53.9499	269.994	-55	274.645	-57	279.296	-59	284.361	-60	288.716	-62.7156	292.883	-65.8829	297.05	-69.0503	301.308	-72	305.545	-75	310.195	-77	314.598	-79.5984	318.473	-83.4729	322.491	-87	325.808	-90.8076
Acrosalenia	marioni	472	-61	484.388	-62	496.777	-63	508.531	-65.5308	520.311	-68	531.456	-72	542.426	-76.4257	552.943	-81.9429	563.753	-86.753	574.563	-91.5631	584.787	-97.7874	595.845	-102	606.701	-106.701	618.136	-110	629.199	-114.199	639.599	-120	650.234	-125.234	660.458	-131.458	670.965	-137	680.907	-143.907	690.717	-149.717	700.503	-157	709.701	-165.701	718	-175.066
Acrosalenia	marratensis	381	-35	390.526	-37	400.467	-38	410.407	-39	419.933	-39	429.459	-41	438.157	-45	447.683	-47	457.148	-49.1482	465.935	-52.9345	474.721	-56.7208	483.717	-60	491.708	-65.7076	500.284	-70	508.982	-74	517.266	-79	525.549	-84	533.589	-89.5888	541.116	-95	548.4	-101	555.776	-106.776	563.684	-112.684	571.298	-119.299	578.913	-125.913
Acrosalenia	meriani	222	-130	226.9	-130	231.8	-130	235.909	-129.909	240.771	-130	245.671	-130	250.157	-129	255.056	-129	259.956	-129	264.313	-130.313	268.656	-131.656	272.999	-133	277.343	-134.343	281.556	-136	284.444	-139.444	288.202	-142.202	292.545	-143.545	295.428	-147	299	-149.499	302.404	-152.404	306.454	-154.454	310.505	-156.505	313.555	-159.555	317.899	-160.899
Acrosalenia	pustulata	214	-52	219.125	-52	224.251	-52	229.376	-52	234.088	-51	239.213	-51	243.925	-52	248.636	-53	253.347	-54	258.058	-55	262.77	-56	267.067	-58	271.257	-60.2573	275.247	-63	279.385	-65.3845	283.841	-67	287.805	-69.8046	292.015	-72.0147	296.225	-74.2248	299.849	-77.849	304.059	-80.0591	307.976	-82.9763	312.186	-85.1863	316.146	-88
Acrosalenia	spinosa	560	-53	563.738	-54	567.629	-54.629	571.627	-55	575.365	-56	579.103	-57	582.84	-58	586.702	-58.7016	590.316	-60	594.053	-61	597.559	-62.5593	600.788	-64.7881	604.024	-67	607.761	-68	611.085	-70	614.582	-71.5816	618.146	-73	621.625	-74.6249	624.854	-76.8536	628.116	-79	631.604	-80.604	634.833	-82.8327	637	-85.5011	639.876	-87.8759
Acrosalenia	wylliei	247	-72	252.666	-72	257.917	-71	263.583	-71	269.249	-71	274.915	-71	279.825	-72.8247	285.418	-73	290.669	-74	295.921	-75	300.758	-77	305.182	-80	310.306	-81.3062	314.898	-83.8983	319.279	-87	324.375	-88.3754	329.26	-90.2604	333.791	-93	337.859	-96.8588	342.638	-99	347.336	-101.336	351.484	-105	355.227	-108.227	358.819	-111.819
Asterocidaris	bistriata	765	-100	787.494	-101	809.574	-103	831.654	-105	852.492	-110	873.743	-114	894.167	-120	914.59	-126	934.599	-133	955.022	-137	976.274	-141	996.2	-148.2	1015.33	-157.327	1034.75	-165.748	1053.82	-175	1072.42	-185.418	1090.67	-196.667	1108.92	-207.916	1126.29	-221.286	1143.24	-232.242	1160.32	-246.319	1176.81	-261.811	1194.18	-275.181	1211.26	-289.259
Asterocidaris	granulosa	217	-43	223.286	-43	229.571	-43	235.442	-44	241.314	-45	247.185	-46	253.04	-47.04	258.514	-49	264.385	-50	270.256	-51	275.797	-52.7974	281.585	-54	287.456	-55	293.232	-56.2316	298.785	-58	304.656	-59	310.527	-60	316.282	-61.282	321.605	-63.6052	326.636	-66.6356	331.666	-69.6659	336.696	-72.6963	341.727	-75.7266	346.464	-79.4641
Asterocidaris	minor	368	-60	376.479	-61.479	384.941	-63	393.204	-63	402.296	-63	411.387	-63	419.651	-65	427.914	-67	435.349	-71	443.612	-73	451.461	-76	459.31	-79	466.82	-82.8196	474.594	-86	482.02	-90.0203	489.621	-93.6207	496.898	-98	504.236	-102.236	510.957	-107.957	517.972	-112.972	525.279	-117.279	532.587	-121.587	539.601	-126.601	545.616	-132.616
Asterocidaris	nodoti	761	-65	779.542	-66	799.231	-66.2309	817.869	-69	838.482	-71	858.68	-74	877.637	-78	896.712	-83.7121	915.963	-89	934.505	-96	953.047	-103	972.003	-109	990.545	-116	1007.36	-124.355	1024.86	-133.859	1041.07	-145.071	1058.81	-154	1076.53	-163	1093.29	-174.292	1109.8	-184.796	1126.71	-195.715	1142.34	-208.341	1156.67	-222.674	1172.01	-236.007
Asterocidaris	peroni	863	-155	868.257	-156	873.514	-157	878.545	-158.545	883.434	-160.434	888.043	-163	893.3	-164	898.557	-165	903.575	-166.575	908.657	-168	913.499	-170	918.342	-172	923.131	-174.131	927.614	-177	932.323	-179.323	936.919	-181.919	941.222	-185.222	945.525	-188.525	949.828	-191.828	954.131	-195.131	958.434	-198.434	962.737	-201.737	967.333	-204.333	971.485	-208
Asterocidaris	ragoti	191	-72	195.152	-72	199.304	-72	203.042	-73	207.193	-73	211.345	-73	215.497	-73	219.235	-74	223.387	-74	227.124	-75	230.903	-75.9025	234.6	-77	238.239	-78.2386	241.467	-80.4673	244.984	-82	248.308	-84	251.739	-85.7393	255.261	-87.2609	258.49	-89.4896	261.602	-92	264.925	-94	268.249	-96	271.697	-97.6975	275.219	-99.2191
Atopechinus	cellensis	1113	-36	1130.97	-36.9659	1149.81	-38.1895	1168.1	-42	1186.46	-46	1204	-50.0011	1221.54	-56	1239.9	-58	1257.61	-61.606	1275.39	-67	1292.93	-73	1309.75	-80.7463	1325.83	-88.8336	1342.47	-97	1359.13	-105.129	1375.22	-113.217	1391.6	-122	1408.22	-130.22	1424.13	-140.135	1439.05	-151.051	1453.95	-162	1469	-172.248	1482.8	-184.798	1498	-195.595
Aulacopygus	caudatus	615	-86	631.384	-87	648.128	-86.8719	663.736	-88	679.291	-89	694.891	-91.8913	711.23	-93	727.199	-95	742.754	-98	758.309	-101	774.197	-103.197	789.004	-108.004	803.224	-114.224	817.63	-120	831.942	-126	845.84	-133	859.229	-141.229	872.808	-149	885.914	-157.914	899.776	-165	913.477	-172.477	926.33	-182	940.228	-189	954.675	-194.675
Aulacopygus	subcircularis	787	-43	806.88	-45	825.517	-46	845.811	-47	865.276	-50	884.742	-53	904.622	-55	924.501	-57	944.27	-59.2696	963.847	-62	982.898	-66	1001.53	-71	1020.17	-76	1037.69	-83.6937	1054.27	-92.2656	1071.84	-99.8374	1089.16	-108	1105.73	-118	1121.92	-128.917	1137.9	-138.903	1154.84	-148	1171.41	-158	1188.28	-167.275	1203.8	-179.797
Balanocidaris	glandifera	783	-60	806.245	-61	829.076	-65	851.934	-68.9339	874.814	-72.8142	897.982	-76	920.813	-80	942.815	-86	965.232	-91	986.406	-99	1008	-105.996	1029	-113.582	1050.17	-121	1071.24	-129.243	1091.78	-138.78	1111.15	-151.146	1129.93	-164.926	1149	-177.998	1167.1	-192	1187.45	-202	1205.68	-215.681	1221.05	-230.047	1238.95	-245.948	1255.73	-261.728
Balanocidaris	propinqua	884	-37	891.047	-38	898.093	-39	905.14	-40	912.187	-41	918.82	-41	925.866	-42	932.646	-43.6456	939.093	-46.0929	945.764	-48	952.396	-50	959.029	-52	965.662	-54	971.915	-56.9151	978.069	-60.0694	984.224	-63.2238	990.121	-67	996.24	-70.2397	1001.81	-74.8083	1007.38	-79.3769	1012.24	-84.2384	1017.81	-88.807	1023.38	-93.3755	1027.94	-98.9441
Bothryopneustes	arabica	376	-24	384.566	-24	392.304	-24	400.871	-24	408.723	-24.2766	416.538	-25.5381	424.913	-26	432.168	-29.1676	439.561	-32	446.885	-35	454.208	-38	461.669	-40.6692	469.191	-43.191	476.18	-47	483.503	-50	490.585	-53.585	497.521	-57.521	504.646	-61	511.97	-64	519.208	-67.2079	525.851	-71.851	532.699	-76	539.723	-79.7231	546.659	-83.6592
Bothryopneustes	dhrumaensis	425	-126	433.275	-125	441.55	-124	449.29	-123.71	457.271	-124	465.132	-126	472.993	-126	480.854	-128	489.128	-129	497.403	-130	504.894	-132.894	513.125	-134	521.4	-135	528.891	-136.109	536.707	-138	544.568	-140	552.014	-143	559.619	-145.619	566.907	-149	573.664	-153.665	580.558	-158	588.003	-161.003	594.44	-166.44	601	-170.655
Bothryopneustes	galhauseni	876	-107	892.786	-111	909.572	-115	926.357	-117	943.972	-119	960.536	-120.464	976.715	-125	993.501	-129	1009.87	-134	1026.66	-136	1043.03	-141	1058.99	-147	1074.94	-153	1090.64	-159.638	1106.32	-164.315	1122.4	-170	1137.95	-177	1153.08	-185	1168.14	-193.144	1182.94	-201.942	1196.86	-212.862	1208.78	-225.781	1222.87	-234.873	1237.09	-245.085
Bothryopneustes	inflata	362	-33	370.699	-34	379.397	-35	387.482	-37.4822	395.552	-40	403.592	-42.5916	411.707	-45	419.577	-48	428.276	-49	436.975	-50	444.89	-52.8904	453.13	-55	461.414	-57	469.699	-59	477.695	-61.6951	486.189	-63.1891	494.097	-66.0974	501.18	-71	508.742	-74.7424	515.065	-80.0649	521.387	-85.3874	528.71	-89.7099	535.032	-95.0324	541.769	-100.769
Bothryopneustes	kauffmani	466	-57	477.402	-57.4016	489.136	-59	500.704	-57	511.858	-60	522.183	-59	534.165	-60	544.904	-64	556.058	-67	567.212	-70	577.966	-73.9656	588.691	-78	599.845	-81	610.998	-84	621.738	-88	632.477	-92	643.631	-95	654.262	-99.262	664.282	-105	674.136	-111.136	683.104	-118	693.01	-124.01	701.926	-131	711.299	-138.299
Bothryopneustes	lamberti	219	-251	225.295	-252.295	231.42	-254	237.423	-254	243.887	-254.887	250.182	-254.182	255.891	-254.891	262.677	-255	268.481	-255.481	274.269	-256	279.313	-256.313	284.73	-256.27	291.035	-257	297.32	-258.32	303.041	-261	309.031	-263.031	314.447	-265.553	320.156	-267.156	325.809	-270	330.574	-273.574	336.162	-275.162	338.818	-279	343.995	-282.995	349.167	-287
Bothryopneustes	orientalis	567	-68	580.571	-70	594.142	-72	607.299	-75	620.456	-78	632.613	-82	646.598	-83	658.948	-86.0517	671.67	-90	684.412	-94	696.524	-99.5238	709.069	-104	721.398	-109	732.514	-115.513	742.867	-119.867	751.807	-125.194	763.16	-132.16	774.221	-140.221	783.812	-149	793.928	-157.928	803	-165.984	812.756	-175.756	823.817	-183.817	834.878	-191.878
Bothryopneustes	somaliensis	393	-112	398.074	-112	403.148	-112	408.223	-112	412.917	-112.917	417.677	-113.677	422.436	-114.436	426.903	-115.903	431.663	-116.662	436.422	-117.422	440.843	-119	445.355	-120.355	449.748	-122	453.994	-124	458.17	-126.17	462.344	-128.344	466.517	-130.517	470.691	-132.691	474.572	-135.572	478.453	-138.453	482.627	-140.627	486.718	-143	490.55	-146	494.381	-149
Brochechinus	elisae	724	-44	745.426	-46	768.095	-49	790.35	-53	813.433	-57	836.516	-61	858.77	-65	881.018	-71.0178	902.612	-78.612	924.792	-84.7921	945.304	-93	965.93	-102.93	986	-114.085	1005.78	-124.776	1025.28	-136	1044.05	-149	1063.23	-161	1082	-174	1100.36	-188	1117.38	-202.383	1135.9	-216	1153.67	-230	1172.02	-244.015	1188.27	-260.266
Caenocidaris	cucumifera	353	-98	361.504	-98	370.422	-99	379.755	-99	389.087	-99	398.834	-100	408.166	-102	417.646	-103.645	427.245	-105	436.409	-107.409	445.082	-111	453.707	-114.707	461.771	-119.771	468.834	-125.834	477.269	-130	484.961	-135.961	491.025	-143.025	498.088	-149.088	506.152	-154.152	513.922	-159.922	521.693	-165.693	529.463	-171.464	536.941	-177.941	544.298	-183.298
Caenopedina	chalmasi	759	-67	780.114	-67	800.814	-68	821.514	-69	843.043	-70	862.914	-73	883.2	-77	903.9	-80	922.943	-83	942.814	-88	962.272	-92	981.729	-98	1001.42	-103.425	1021.04	-109.041	1040.1	-116	1058.32	-125	1076.38	-134.375	1094.74	-143	1112.97	-151.971	1131.59	-160	1149.8	-169	1167.6	-179	1184.99	-189.993	1201.68	-202.68
Cardiolampas	friburgensis	455	-654	464.463	-655	473.655	-653.345	480	-646.681	482.967	-638.033	485	-628.998	488	-620.363	490.485	-611.515	496.763	-604.237	501.626	-596.374	508.196	-589.804	516.938	-587.062	525.961	-585	535.01	-583	544.887	-583	554.765	-583	564.228	-582	573.691	-581	582.816	-579.184	592.618	-579	601.667	-579	609.92	-578.92	619.765	-579	628.868	-579.132
Cardiopelta	bicordata	356	-81	365.483	-80	374.552	-78	384.035	-77	393.518	-76	403.415	-76	412.069	-75	421.966	-75	431.035	-75	440.104	-73	449.415	-71.5849	459.05	-70.9505	468.391	-69.609	478.036	-69	487.519	-70	496.588	-72	505.242	-75	513.634	-78.634	523.38	-79	530.438	-84.4384	538.023	-90.0225	545.607	-95.6067	552.684	-101	560.361	-106.361
Cardiopelta	capistrata	721	-157	725.82	-157	730.641	-157	735.047	-156	739.867	-156	744.274	-157	748.265	-155	752.182	-155.182	756.176	-154.824	760.241	-153	765.062	-153	768.745	-152.255	773.046	-153	777.866	-153	782.485	-153.485	786.48	-153.48	790.767	-154.767	795.077	-156	799.341	-157.341	803.043	-160.043	806.744	-162.744	810.738	-164.738	814.733	-166.733	817.434	-170.434
Cardiopelta	conica	718	-152	723.977	-152	729.54	-153	735.517	-153	741.494	-153	747.333	-153.333	753.034	-154	758.597	-155	764.406	-155.406	769.511	-157.511	774.616	-159.616	780.014	-161.014	785.12	-163.12	787.932	-167.932	793.037	-170.037	797.556	-173.556	802.521	-176	807.256	-179	811.99	-182	816.31	-186	821.045	-189	826.137	-191.137	830.363	-195.363	833.883	-199.883
Cherreauma	cherreaui	798	-201	819.124	-200	840.468	-200.469	862.201	-202	883.325	-203	904.611	-205.611	925.573	-209	945.322	-213.322	965.751	-218	985.632	-224	1005.07	-231.07	1024.4	-236.401	1044.02	-243.024	1063.5	-250	1081.68	-258.685	1100.72	-266.723	1119.66	-275	1137.63	-285.626	1155.2	-297.199	1171.89	-310.894	1188.17	-324.174	1204.16	-338.161	1218.03	-353.027	1233	-368.02
Cidaropsis	depressa	449	-83	460.349	-83.3489	471.159	-85	482.652	-85	494.145	-85	504.81	-87	515.061	-90	525.726	-92	536.391	-94	547.056	-96	557.721	-98	567.558	-102	577.279	-106.279	585.578	-112.578	594.462	-117.462	604.054	-122.054	613.352	-127.352	621.651	-133.651	630.364	-140.364	639.109	-147	648.083	-153.083	656.795	-159.796	665.508	-166.508	673.221	-174.221
Cidaropsis	minor	704	-66	724.241	-69	744.068	-73	763.895	-77	783.308	-82	802.51	-87.51	820.923	-94.9233	840.719	-99	859.717	-105	877.628	-113.628	895.748	-121.748	915.04	-127.04	932.812	-136	950.402	-145.402	967.082	-157	984.3	-167.3	1000.08	-181.077	1015.15	-195.147	1030.51	-208.51	1047.17	-220.166	1062.65	-234.65	1078.01	-248.013	1092.79	-262.791	1106.8	-278
Cluniculus	elongatus	181	-28	185.602	-28	189.851	-27.1486	193.978	-26	198.58	-26	203.129	-26.1286	207.37	-27	211.558	-28	215.82	-28.82	219.953	-29.9528	224.086	-31.0856	227.925	-32.9256	231.668	-35	235.442	-37	239.216	-39	242.989	-41	246.539	-43.5394	250.087	-46.0865	253.633	-48.6335	256.888	-51.8877	260.615	-54	264.275	-56.2746	267.822	-58.8217	271.369	-61.3687
Cluniculus	gracilis	147	-61	149.782	-61	152.564	-61	155.346	-61	158.128	-61	160.91	-61	163.692	-61	166.06	-62	168.595	-62.5952	171.209	-63	173.577	-64	175.961	-64.9611	178.313	-66	180.774	-66.7741	183.327	-67.3271	185.83	-68	188.198	-69	190.693	-69.693	193.348	-70	195.799	-70.7989	198.083	-72	200.612	-72.6119	203.233	-73	205.601	-74
Clypeus	altus	829	-56	852.626	-56	875.01	-59	896.565	-64	918.949	-67	940.918	-71	963.302	-74	984.443	-80	1005.41	-86.4129	1025.05	-96.0482	1043.14	-108	1062.62	-118	1081.49	-129.489	1099.95	-141.953	1117.83	-155.831	1135.59	-168.588	1152.88	-183.88	1171.05	-197.05	1187.93	-211.928	1205.51	-226.513	1221.51	-243.512	1236.68	-259.683	1253.97	-274.975	1270.97	-290.975
Clypeus	angustiporus	1416	-164	1424.38	-166	1432.83	-165.827	1441.55	-167	1451.58	-167	1461.2	-168	1471.17	-170.168	1480.44	-172	1490.48	-174	1500.51	-176	1510.55	-178	1519.75	-182	1529.26	-185.264	1538.17	-190	1546.79	-194	1555.58	-199	1564.14	-203.14	1572.99	-208	1580.2	-214	1587.99	-219.992	1596.19	-225	1604.99	-229.991	1613.55	-235.551	1621.74	-242
Clypeus	babeaui	1534	-92	1544.75	-95	1556.32	-96	1566.66	-96	1577.87	-97.8705	1587.81	-98.813	1598.07	-101	1609.45	-102.455	1619.69	-102.691	1630.31	-104	1640.45	-102.454	1647	-110.561	1657.22	-112.218	1668.06	-115	1678.8	-118	1689.1	-122.096	1699.33	-126.331	1708.57	-131.567	1717.22	-138.216	1727.16	-143.159	1736.81	-148.808	1745.87	-155.872	1755.32	-162	1764.59	-168.585
Clypeus	mulleri	1296	-135	1306.11	-136	1316.62	-136	1326.32	-136	1335.59	-137	1345.28	-139	1354.1	-140.898	1363	-140.996	1371.87	-141	1381.56	-141	1389.84	-143	1399.11	-146	1408.28	-147.275	1417.25	-151	1425.11	-156	1433.69	-160.69	1442.3	-164.701	1448.91	-169.909	1457.73	-174	1466.01	-178.007	1474.87	-182	1481.73	-188	1489.84	-193.836	1497.45	-199.446
Clypeus	plotii	553	-156	569.4	-156.6	585.717	-155	601.868	-155	618.019	-157	634.171	-159	649.08	-162	665.456	-163.456	680.139	-167	695.462	-171	711.199	-174	726.369	-178.369	741.431	-183	755.654	-187.655	770.42	-193	781.768	-197.768	796.166	-204	810.247	-209	823.938	-215.062	837.116	-224.116	849.587	-233.587	860.911	-241	871.701	-251.701	883.465	-259.465
Clypeus	rostratus	1115	-112	1122.39	-112	1129.78	-112	1137.17	-112	1144.56	-112	1151.54	-113	1158.93	-113	1166.32	-113	1173.7	-113	1180.68	-114	1187.66	-115	1195.05	-115	1202.44	-115	1209.29	-116.292	1216.39	-117	1223.36	-118	1230.34	-119	1236.93	-120.93	1243.88	-122	1250.85	-123	1257	-126	1263	-128.562	1268.79	-131.794	1274.9	-134.898
Collyrites	acuta	252	-73	257.656	-74	263.725	-74	268.684	-73.3164	274.208	-72	279.864	-71	285.105	-69	290.347	-67	296.294	-66.7056	302.072	-66	307.728	-65	313.797	-65	319.867	-65	325.663	-65.6626	331.593	-66	337.248	-67	342.904	-68	348.145	-68	353.801	-69	359.042	-71	364.201	-73.2006	369.371	-75.3713	374.542	-77.5419	379.42	-80.4197
Collyrites	desoriana	535	-70	545.001	-68.999	555.417	-67	565.833	-65	576.248	-63	587.078	-62	597.494	-62	608.323	-61	619.153	-60	630.397	-60	640.868	-61.8676	652.057	-62	662.887	-63	673.716	-64	684.546	-65	694.387	-68.3872	702.924	-74.9237	712.065	-80	721.168	-85.1683	730	-90.411	737.413	-97.4129	746.242	-103.242	754.779	-109.779	763.901	-114.901
Collyrites	dorsalis	1116	-242	1122.13	-242	1129.09	-242	1136.05	-242	1142.71	-242.714	1148.51	-242.486	1154.44	-242	1160.99	-241	1167.95	-241	1173.66	-242	1180.62	-242	1187.12	-243.12	1193.3	-245	1199.43	-247	1205.11	-248.105	1210.9	-250.905	1216.41	-252.412	1222.3	-255	1228.31	-257.305	1234.1	-260.104	1238.61	-263.389	1243.83	-266.825	1248.88	-270	1254.19	-274
Collyrites	ellipticus	574	-91	591.397	-91	608.381	-88	626.192	-87	642.347	-86	660.159	-85	677.97	-86	695.782	-87	712.351	-91	730.163	-92	747.146	-95	764.129	-98	780.284	-103	796.024	-109	811.248	-116.248	826.263	-124	842.002	-130.002	857	-137.33	871.464	-145.464	886.402	-153.402	900.754	-162.754	915.106	-172.106	929.458	-181.458	943.81	-190.81
Colpotiara	matheyi	695	-78	715.637	-80	735.607	-81.6073	755.667	-83	775.061	-86	796.112	-87	816.236	-90.2362	835.314	-94	854.708	-99	874.951	-101.951	892.667	-111	911.232	-118	930.443	-123.443	949.429	-129.429	968.586	-135	986.814	-140.814	1005.21	-148.214	1023.45	-156	1042.02	-163	1060.41	-170.413	1078.81	-177.813	1096.63	-186.627	1114.73	-194.734	1131.96	-204.963
Crotoclypeus	agassizi	856	-126	876.567	-127	896.719	-127	916.457	-128	937.31	-130.31	956.348	-137	976.061	-142.061	994.29	-147.29	1014.15	-152	1033.33	-158.334	1052.56	-162.563	1070.91	-170.913	1089.85	-177.849	1108.2	-186.2	1126.26	-195.257	1144.32	-204.315	1161.2	-216.201	1177.29	-230	1193.8	-242.801	1210.39	-255.394	1225.4	-269	1240.58	-283.58	1256.42	-298	1271.18	-312.18
Crotoclypeus	subulatus	1102	-96	1109.38	-96	1116.84	-96.1623	1123.74	-97	1129.92	-96.082	1137.48	-97.4834	1144.65	-96	1151.73	-98.7353	1158.6	-100	1165.98	-102	1173.78	-103	1180.53	-105.468	1186.93	-106.926	1194.69	-108	1202.06	-110.056	1208.74	-113.743	1215.72	-116.722	1222.41	-120.409	1228.51	-125.51	1233	-124.722	1238.18	-127.824	1243.57	-131.57	1250.26	-135.256	1255.94	-139.943
Crotoclypeus	trigeri	587	-103	603.899	-103	621.625	-103	638.371	-105.371	655.008	-108	672.321	-109	689.448	-110.448	705.704	-112	721.36	-115	737.43	-119	753.354	-123.354	769.156	-128	785.16	-132.16	800.468	-138	816.124	-143	831.366	-149	846.193	-156	861.021	-163	875.434	-171	889.847	-179	903.432	-189	917.012	-199.012	929.718	-209.718	942	-221.772
Culozoma	baroini	760	-108	780.915	-110.915	800.952	-117.952	821.398	-124	841.035	-130	860.769	-135.769	878.896	-144	897.706	-154	915.929	-164	934.152	-174	951.376	-185	970.424	-194.424	989.289	-204.289	1007.22	-215	1025.43	-226.433	1043.13	-239.126	1060.74	-252	1078.51	-264.513	1096.38	-275.378	1114.52	-287	1129.33	-301	1145.72	-314	1161.2	-329.202	1177.48	-342.482
Cyclolampas	altus	352	-109	362.388	-111	372.842	-112.842	383.164	-115	393.098	-118.098	403.372	-120.372	413.5	-123	423.474	-126	433.034	-130	443.008	-133	452.982	-136	462.676	-139.676	472.365	-143.364	481.661	-148	490.57	-153.57	498.38	-160.38	506.897	-166.897	515.414	-173.414	523.346	-181.346	531.277	-189.277	538.794	-196.794	546	-204.44	551	-213	557.81	-220.81
Cyclolampas	voltzii	1288	-126	1297.08	-126	1305.74	-127	1314.29	-128.286	1322.46	-130.462	1330.9	-132	1339.15	-134	1346.99	-135.01	1355.17	-137.166	1363.05	-140.049	1370.9	-143	1378.74	-146	1386.57	-149	1394.58	-151.582	1402.76	-153.758	1410.64	-156.641	1417.94	-160.938	1425.33	-165	1432.75	-169	1440.12	-173.123	1447.42	-177.421	1453.72	-182.718	1460.02	-188.016	1466	-194.028
Desorella	elata	205	-101	208.934	-102	213.282	-102	217.631	-102	221.565	-103	225.913	-103	230.261	-103	234.138	-104.138	238.129	-105	242.063	-106	245.705	-107.705	249.517	-109	253.037	-111	256.971	-112	260.905	-113	264.3	-115.3	267.668	-117.668	271.05	-120	274	-121.984	277.356	-124.356	280.724	-126.724	284.091	-129.091	287.459	-131.459	290.533	-134.533
Desorella	grasi	204	-54	207.496	-55.496	211.403	-56	215.104	-57	219.22	-57	222.944	-57.9444	226.733	-58.7332	230.229	-60.2292	233.725	-61.7252	237.313	-63	241.428	-63	245.385	-63.3847	248.831	-65	252.533	-66	256.234	-67	259.661	-68.6615	263.158	-70.1575	266.51	-72	269.564	-74.5636	272.767	-76.7667	275.97	-78.9698	278.88	-81.88	282.083	-84.0831	284.286	-87.2862
Diplocidaris	etalloni	465	-89	475.605	-91.6054	486.797	-92.7966	498.397	-93	509.668	-94	520.109	-97	530.976	-98.9757	541.822	-101	552.264	-104	562.292	-108	572.734	-111	582.831	-114.831	592.851	-118.851	602.817	-123	612.304	-128.304	620.63	-135	629.586	-141.586	639.02	-147.02	647.161	-154.161	656.013	-161	664.857	-167.857	672.705	-175.705	681.553	-182.553	689.694	-189.694
Diplocidaris	gauthieri	491	-65	502.287	-66	513.113	-68.1133	523.438	-69.4378	534.348	-69.348	544.123	-70	554.996	-70	566.283	-71	576.742	-72	587.435	-74.4347	598.074	-77	608.947	-79	619.58	-81.5796	629.611	-85.6112	639.081	-91	648.503	-96.5027	657.948	-101.948	667.558	-107	676.774	-113	685.407	-120.407	694.378	-127	702.42	-134.42	710.694	-142.694	719.261	-150.261
Diplocidaris	gigantea	475	-58	489.112	-58.1116	502.901	-59	516.645	-60	529.982	-61.982	542.061	-67	554.977	-70	567.892	-73	580.807	-76	593.722	-79	606.223	-83	619.138	-86	631.225	-91	643.806	-94.8064	656.161	-99.1607	667.929	-104.929	679.99	-109.99	692.345	-114.345	704.113	-120.113	715.296	-127.296	726.677	-134	737.954	-140.954	748	-149.779	757	-159.624
Diplocidaris	mauritanicus	833	-44	858.252	-44.2518	882.47	-47	906.583	-50	930.282	-54	955.224	-55	978.653	-59.6528	1002.21	-64	1025.91	-68	1048.78	-74	1072.05	-79.0447	1094.11	-87	1115.81	-95.8117	1138.6	-102	1160.65	-110	1182.49	-118.487	1203.93	-127.931	1224.08	-139.083	1242.65	-152.648	1262.89	-165	1282.86	-178	1302	-193.001	1321.39	-207.395	1340.5	-222.496
Diplocidaris	miranda	634	-86	649.036	-87	663.244	-92	675.794	-101	690.88	-100.12	705.905	-97.0945	722.145	-97	737.181	-100	751.803	-104	766.424	-108	780.632	-113	795.179	-117.18	809.047	-123	823.18	-128.18	837.462	-133	851.67	-138	865.035	-145.035	877.717	-153.717	889.985	-161.985	902.53	-171	915.35	-179.35	927.739	-188.739	939.714	-197.714	953.275	-204.275
Diplopodia	bipunctata	257	-54	264.243	-54	271.485	-54	278.314	-55	285.101	-56.1005	291.556	-58	298.272	-59.2721	304.385	-62	310.858	-63.8579	317.213	-66	323.213	-69	329.213	-72	335.736	-73.7365	342.029	-76.0294	348.029	-77.0294	353.627	-81	359.736	-83.7365	365.627	-87	371.736	-89.7365	377.151	-94.1508	382.565	-98.565	388.272	-102.272	394.272	-105.272	400.385	-108
Diplopodia	calloviensis	427	-58	436.046	-59	444.677	-61	453.723	-62	462.25	-64.2502	470.571	-67	478.264	-71.2643	485.832	-75.8321	493.986	-78.9856	502.611	-81	510.586	-84.5856	518.446	-88.4462	526.307	-92.3069	534.168	-96.1675	541.735	-100.735	549.014	-106	556.578	-110.578	564.206	-115	571.713	-119.713	579.281	-124.281	586.372	-130	593.831	-134.831	601.399	-139.399	607.673	-145.673
Diplopodia	distincta	862	-93	869.606	-94	877.211	-95	884.817	-96	892.423	-97	899.727	-98.7273	907.448	-99.4484	914.877	-100.877	922.017	-103	928.794	-106	935.986	-108	942.763	-111	949.382	-114.382	955.904	-118	961.896	-122.896	968.445	-126.445	974.993	-130	980.959	-134.959	986.89	-140	993.668	-143	999.607	-146.607	1003.86	-152.864	1009.53	-158.535	1015.29	-164
Diplopodia	gratiosa	242	-49	247.849	-49	253.201	-49.7995	257.476	-50	262.91	-49	268.759	-49	274.194	-50	280.043	-50	285.063	-52	290.498	-53	295.66	-54.6596	300.953	-56	305.974	-58	311.409	-59	316.429	-61	321.318	-63.3178	326.039	-66.0394	330.761	-68.761	335.483	-71.4826	340.289	-74	344.926	-76.9258	349.354	-80.3545	353.783	-83.7832	358.212	-87.2119
Diplopodia	jobae	886	-130	894.131	-132	903.09	-132	911.635	-133	919.834	-134.834	928.31	-136	936.441	-138	944.571	-140	952.496	-142.496	960.418	-145	968.388	-147.388	976.188	-150.188	983.694	-153.694	991.284	-157	998.708	-160.708	1005.92	-164.921	1013.13	-169.135	1019.49	-174	1026.56	-178.562	1033.68	-183	1040.99	-186.99	1046.91	-192.911	1053.54	-198.539	1059.87	-204.874
Diplopodia	matheyi	219	-25	222.885	-25.8847	226.674	-27	230.096	-29	233.933	-30	237.77	-31	241.429	-32.4294	244.435	-35.4354	247.734	-37.7343	251.047	-40	254.625	-41.625	257.924	-43.9239	261.729	-45	264.152	-48	267.699	-49.6992	270.997	-52	273	-54.8343	275.182	-58.1817	278.481	-60.4806	281.779	-62.7795	284.786	-65.7855	288.084	-68.0844	290.383	-71.3833	293.389	-74.3893
Diplopodia	parvula	254	-61	257.7	-62	261.813	-62	265.927	-62	270.041	-62	274.155	-62	277.897	-62.8971	281.968	-63	285.472	-64.4722	289.26	-65.2598	292.653	-67	295.956	-68.9563	299.451	-70.451	302.923	-72	306.209	-74	309.908	-75	313.137	-77.1369	316.632	-78.6316	319.833	-80.8333	323.328	-82.328	326.749	-84	330.024	-86.0245	332.933	-88.9334	335.191	-92
Diplopodia	pentagona	332	-122	336.056	-122	339.786	-122.786	342.946	-122.946	346.565	-124	350.207	-125	353.848	-126	357.346	-127.346	360.8	-128.799	364.358	-130	367.999	-130.999	371.226	-133	374.868	-134	378.067	-136.067	381.322	-138	384.388	-140.388	387.256	-143.256	390.124	-146.124	393.284	-148.284	396.445	-150.445	399.605	-152.605	402.766	-154.766	405	-157.896	408.087	-160.087
Diplopodia	subangularis	446	-196	451.131	-197.131	456.784	-199	462.797	-200	468.28	-201.72	473	-202.994	477.179	-205	482.136	-207.136	487.377	-210	492.976	-212	498.113	-215.113	503.244	-218.244	507.667	-221.667	513.384	-223.384	518.727	-226	523.645	-229.645	528.682	-233	533.867	-236	538.036	-240.036	543.167	-243.167	548.006	-247	552.605	-250	557.144	-253.144	561.982	-256.982
Diplopodia	sulcata	409	-44	416.819	-44	425.052	-45	433.284	-48	441.932	-50	450.116	-53.1163	457.988	-56.9881	466.63	-59	475.196	-61.1962	483.361	-64.3609	491.526	-67.5256	500.276	-69.276	508.734	-71.7336	516.898	-74.8983	525.063	-78.063	532.908	-82	540.514	-86.5137	548.131	-91	555.964	-94.9644	563.354	-100	570.829	-104.829	577.115	-111.115	582	-118.567	587	-125.972
Diplopodia	thurmanni	166	-41	170.358	-42	174.507	-43.507	178.761	-44.7606	183.434	-45	188.207	-45	192.565	-46	196.924	-47	200.868	-49	204.813	-51	208.757	-53	212.789	-54.7887	216.645	-57	220.59	-59	224.534	-61	228.893	-62	232.885	-63.8848	236.845	-65.8454	241.099	-67.0989	244.767	-69.7666	248.614	-72	252.144	-75	255.063	-78.0627	258.619	-81
Diplopodia	versipora	666	-74	686.382	-73	706.764	-76	726.732	-78	747.114	-81	766.253	-85	786.221	-89	805.36	-95	824.06	-102.06	844.053	-106	862.778	-113	881.503	-120	899.576	-128.576	917.503	-137.502	933.844	-146.844	951.261	-157	969.112	-166.112	985.453	-177.453	1003.38	-186.38	1020.72	-196.721	1037.67	-208	1055.4	-217.403	1071.57	-230.573	1086.74	-244.743
Disaster	granulosus	314	-185	319.403	-185.403	323.482	-185	328.158	-185.158	333.378	-186	337.499	-187.499	342.032	-188	347.187	-189	351.656	-189.656	356.766	-190.766	361.876	-191.876	366.98	-193	371.802	-194.802	376.876	-196	381.617	-198	386.772	-199	390.927	-201	395.473	-202.528	400.289	-203.289	404.521	-206.52	407.752	-210.752	411.69	-214.69	415.921	-217.921	419.738	-220.738
Disaster	moeshi	338	-92	343.993	-92	349.986	-92	355.979	-92	361.143	-92	366.722	-93	372.3	-94	378.293	-94	383.872	-95	389.865	-95	395.314	-96.3137	400.608	-98	406.187	-99	411.765	-100	416.93	-102	422.36	-103.36	427.476	-105.476	432.423	-108	437.588	-110	442.752	-112	447.648	-114.648	451.764	-117.764	456.588	-120.588	461.118	-124.118
Echinotiara	amplus	542	-38	556.729	-39	571.044	-41	585.773	-42	599.673	-45	613.159	-49	627.06	-52	640.132	-57	653.144	-62.1443	666.195	-67.1953	679.762	-71	692.42	-77	704.762	-83.7624	717.736	-89	730.571	-94.5714	743.33	-100.329	755.795	-106.795	767.674	-114.674	780.139	-121.139	792.019	-129.019	803.605	-137.605	814.778	-145.778	826.071	-155.071	837.365	-164.365
Echinotiara	arabica	541	-71	558.315	-71	574.802	-71	590.618	-72.6184	605.705	-74	621.777	-77	637.894	-79.8937	653.359	-82.3592	667.946	-86.9461	682.826	-92.8258	697.998	-96	713.242	-101	728.051	-107.051	740.759	-116.759	755.639	-122.639	769.933	-129.933	784.227	-137.227	797.349	-147.349	810.764	-156.764	823.887	-166.887	837.427	-176	850.303	-185.303	862.84	-196.84	875.255	-207.255
Echinotiara	bruni	862	-70	869.697	-70.6974	877.144	-72	884.716	-73	892.288	-74	899.446	-76	906.604	-78	913.831	-79.8313	920.919	-82	927.469	-85.4687	934.287	-88.2874	941.15	-91	947.925	-93.9248	954.744	-96.7435	961.795	-99	968.539	-102	974.614	-106.614	981.14	-110.14	987.372	-114.373	993.442	-119	999.771	-123	1005.78	-127.778	1011.72	-132.718	1017.66	-137.658
Echinotiara	namus	475	-80	487.173	-79	499.244	-78.2444	511.367	-79.3666	523.691	-82	536.783	-84.7826	549.694	-88	561.867	-91	574.454	-95	586.443	-100.443	598.272	-106.272	610.144	-112	621.731	-117	634.225	-121.225	646.64	-125.64	658.176	-132.176	669.42	-139.42	680.663	-146.663	691.454	-155	701.564	-163.565	711.729	-172	722.759	-179.759	733.709	-187.709	744.246	-195.246
Echinotiara	somaliensis	520	-84	531.497	-86.4969	543.82	-89	555.37	-93.3695	567.159	-97.1594	578.928	-101	591.459	-103	603.991	-105	615.693	-109	627.573	-112.573	639.363	-116.363	650.86	-120.86	662.505	-125	674.44	-128.44	684.91	-134	695.848	-139.848	706.245	-147	716.084	-154.084	726.41	-161.41	736.442	-169.442	747.085	-176	758.264	-181.264	768.42	-189	778.208	-196.208
Ekerekeia	crenulata	658	-89	672.861	-91	687.308	-92	702.705	-92.705	717.858	-94	732.719	-96	747.994	-97	763.269	-98	777.716	-101	792.162	-104	806.431	-107.431	820.747	-110.747	833.598	-117.598	847.914	-120.914	862.23	-124.23	875.529	-130	888.319	-137	901.077	-144.077	913.928	-150.928	926.487	-158.487	938.752	-166.752	951.018	-175.018	962	-184.401	973.135	-193.135
Ekerekeia	somaliensis	497	-102	511.169	-101	524.924	-103	538.48	-105.48	552.019	-108	564.945	-110	578.7	-112	592.455	-114	606.623	-115	619.682	-118.682	632.89	-122	646.231	-125	659.111	-129.111	672.497	-132	684.714	-137.714	697.369	-142.369	710.034	-147	722.96	-151	735.334	-156.334	747.696	-161.696	760.058	-167.058	771.541	-174.541	783.318	-181.318	794.719	-189
Eucosmus	decoratus	744	-199	764.541	-201	787.153	-202	808.522	-202	829.63	-205.37	850.432	-210	872.215	-213	893.999	-215.999	914.539	-220	935.08	-226	955.732	-231.732	976.407	-237.407	995.46	-245	1013.51	-257	1031.58	-267.575	1050.7	-277	1068.58	-288	1087.05	-299	1104.11	-312	1121.12	-325.115	1138.22	-338	1155.9	-350.9	1171.35	-366.354	1186.81	-381.807
Galeroclypeus	peroni	469	-98	479.834	-98.1656	490.669	-99.6688	502.089	-100.089	512.891	-102	523.465	-102.465	534.006	-103.006	544.775	-105	555.089	-108.089	565.924	-109.924	576.758	-111.758	587.009	-115	597.775	-117	608.127	-120	618.064	-124	627.587	-129	637.939	-132	648.29	-135	658.227	-139	666.117	-145.117	674.274	-152	682.968	-159	690.762	-166.762	700.186	-172
Galeropygus	constantini	672	-172	692.327	-170.327	711.681	-171	731.314	-169	750.119	-167	768.924	-165	788.143	-168	806.67	-168.67	824.947	-171.947	844.395	-174.395	862.964	-180.964	881.754	-187	900.688	-192.688	918.535	-201	936.926	-208	955.317	-215	973.707	-222	991.483	-230.483	1009.17	-239.174	1026.86	-247.864	1044.37	-257	1061.95	-265.952	1078.06	-277.057	1094.28	-289.283
Galeropygus	disculus	827	-118	831.152	-118	834.89	-117	839.042	-117	842.844	-116.156	846.517	-117	850.669	-117	854.821	-117	858.558	-118	862.71	-118	866.448	-119	870.186	-120	873.923	-121	877.661	-122	880.989	-123.989	884.722	-125	888.46	-126	892.197	-127	895.661	-128.661	899.183	-130.183	902.705	-131.704	906.226	-133.226	908.455	-136.455	911.683	-138.684
Galeropygus	marcoui	1090	-55	1097.83	-55	1105.24	-54	1112.65	-53	1120.06	-52	1127.47	-51	1134.88	-52	1142.29	-51	1150.12	-51	1157.66	-51.6651	1164.94	-53	1172.35	-54	1179.76	-55	1186.83	-56.8272	1193.75	-59	1201.12	-60.1154	1208.11	-62.1131	1214.82	-64.8178	1221.74	-67	1228.52	-69.5202	1235.32	-72	1241.9	-75	1248.48	-78	1255.05	-81.0463
Galeropygus	sublaevis	511	-69	524.147	-70	537.708	-70	551.269	-70	564.002	-70	576.735	-72	589.038	-72.9624	600.957	-75	612.033	-79	623.663	-83.6629	635.428	-86	646.332	-89	658.236	-93	670.978	-94.978	682.032	-101.032	693.535	-106	704.196	-113	715.192	-119.192	726.348	-125	737.3	-131.3	748.061	-138.061	756.943	-147.943	767.995	-154	778.656	-161
Galeropygus	sulcatus	754	-120	759.286	-122	765.4	-122	771.1	-121	776.8	-122	782.5	-123	788.199	-124	793.636	-125.636	799.185	-127	804.885	-128	810.414	-129.414	815.871	-131	821.111	-133.111	826.02	-136.02	830.899	-139	835.771	-142	840.454	-145.454	845.363	-148.363	850.272	-151.272	855.182	-154.181	859.128	-158	863.707	-161.707	867.616	-165.616	871.525	-169.525
Glypticus	algarbiensis	182	-78	186.239	-79	189.752	-78.2476	193.629	-78.3714	197.714	-79	201.953	-80	206.192	-81	210.431	-82	214.474	-83.474	218.35	-85.3502	222.32	-87	226.395	-88.3955	230.798	-89	234.623	-91	238.448	-93	242.193	-95.1932	246.098	-97	249.653	-99.6527	253.236	-102.236	256.744	-105	260.569	-107	264.572	-108.572	267.862	-111.862	271	-114.044
Glypticus	burgundiacus	685	-78	703.745	-78	725.275	-79.2754	744.388	-80.3879	764.95	-82	785.542	-85.542	805.754	-88	826.57	-91	846.972	-95	867.788	-98	886.947	-105	906.368	-111.368	924.265	-120	943.007	-128.007	960.948	-137.948	978.596	-148.596	998.002	-155.002	1015.65	-165.65	1033.3	-176.298	1050.92	-187	1068.3	-198.301	1085.66	-209.657	1102.43	-222.426	1119.07	-234.074
Glypticus	hieroglyphicus	290	-58	295.635	-59	300.606	-59.6057	306.348	-60.3479	311.299	-61	316.954	-61.9537	322.57	-63	328.205	-64	333.841	-65	338.648	-66	343.869	-68	349.064	-70.0638	354.22	-72.2202	359.118	-75	364.34	-77	369.147	-80	374.368	-82	379.417	-84.4166	383.987	-87.9872	388.851	-90.8507	393.421	-94.4214	397.699	-98.6991	401.977	-102.977	405.133	-107.133
Glypticus	integer	170	-57	174.607	-57	179.213	-57	183.405	-58	187.715	-58.7153	190.851	-60.8513	194.982	-62	199.174	-63	203.366	-64	207.395	-65.395	211.337	-67	215.374	-68.374	219.307	-70	222.767	-72.7672	226.449	-75	230.16	-77.1604	233.71	-79.7105	237.554	-81.5536	241.104	-84.1037	244.654	-86.6539	247.911	-89.9111	251.168	-93.1684	254.011	-96.0114	257.562	-98.5616
Glypticus	kaufmanni	141	-36	144.8	-36	148.6	-36	152.4	-36	155.785	-37	159.414	-37.4138	162.687	-38.6866	166.252	-39.2522	169.328	-41	172.798	-41.7976	176.1	-43	179.343	-44.343	182.457	-46	185.596	-47.5956	188.575	-49.5754	191.555	-51.5553	194.535	-53.5351	197.515	-55.5149	200.285	-58	203.475	-59.4746	206.454	-61.4544	209.141	-64.1413	211.828	-66.8282	214.808	-68.8081
Glypticus	loryi	90	-44	91.3403	-45	92.7742	-45.7742	94.4351	-46	95.8412	-46.8412	97.3748	-47.3747	98.6154	-48.6154	100.149	-49.1489	101.389	-50.3895	102.63	-51.6302	104.164	-52.1637	105.404	-53.4044	106.645	-54.645	107.886	-55.8856	109.178	-57	110.66	-57.6598	111.9	-58.9004	113	-60.1995	113	-61.954	114.208	-63.2081	115.449	-64.4487	116.689	-65.6894	117.223	-67.2229	118.463	-68.4635
Glypticus	regularis	219	-76	224.569	-77	230.138	-78	235.707	-79	240.903	-80.9026	246.431	-82	252	-83	257.57	-84	263.139	-85	268.708	-86	273.863	-88	279.018	-90	284.173	-92	289.232	-94.2316	294.341	-96.3412	299.158	-99.1578	303.974	-101.975	307.791	-105.791	311.445	-110	316.6	-112	321.534	-114.534	326	-118.082	329.582	-122.582	333.812	-126.812
Glypticus	sulcatus	269	-96	273.901	-95	279.217	-95	284.118	-96	289.02	-97	293.944	-97.9443	299.237	-98	304.391	-98.3906	309.321	-99.3209	313.958	-100.958	318.596	-102.596	322.647	-105.647	327.285	-107.285	331.629	-109.629	335.974	-111.974	340.45	-114	345.248	-115.248	349.593	-117.593	353.911	-120	357.984	-123	362.041	-126.04	366.092	-129.092	369.144	-133.144	373.195	-136.195
Goniopygus	pilleti	99	-49	102.068	-49	105.135	-49	107.789	-50	110.856	-50	113.51	-51	116.163	-52	118.871	-52.8705	121.626	-53.6255	124.124	-55	126.843	-55.8426	129.597	-56.5975	132.352	-57.3525	134.815	-58.8145	137.57	-59.5695	140.459	-60	143.079	-61.0795	145.352	-63	148.004	-64.0036	150.173	-66.1728	152.342	-68.3419	154.511	-70.5111	156.68	-72.6803	158.85	-74.8495
Grasia	elongata	375	-57	385.639	-57	396.196	-57.196	406.648	-59.6476	416.726	-63	426.086	-68.0863	435.073	-74.0734	444.086	-80	453.341	-85.3406	461.742	-92.7419	470.617	-99	479	-105.599	487.118	-113.118	495.812	-119.812	504.506	-126.506	513.283	-133	521.187	-140.187	529.589	-147.589	535.576	-156.576	542.856	-163.856	550.257	-172.257	557.658	-180.658	565.767	-188.767	573.875	-196.875
Gymnocidaris	agassizi	717	-89	735.302	-88.3024	755.27	-89	775.958	-91.9576	796.725	-96.7245	817.695	-101	838.365	-106	858.207	-113	877.742	-120.742	897.477	-128	915.64	-137.64	934.649	-146.649	953.103	-155	971.702	-165	989.92	-175.921	1008.93	-184.93	1026.77	-196.768	1045.19	-207.192	1062.44	-220.444	1080.28	-232.282	1096.53	-246.534	1112.25	-259.251	1128.21	-274.21	1143.63	-287.634
Gymnocidaris	desoriana	177	-56	181.392	-56	185.369	-57	189.76	-57	193.737	-58	198.129	-58	202.52	-58	206.912	-58	210.889	-59	214.866	-60	218.844	-61	222.873	-61.8733	226.798	-63	230.361	-65	234.239	-66.2392	237.93	-67.9303	241.328	-70.3284	245.019	-72.0194	248.417	-74.4175	251.816	-76.8157	255.302	-79	258.865	-81	262.428	-83	265.701	-85.701
Gymnocidaris	diademata	419	-42	430.593	-40	442.186	-40	453.778	-42	464.677	-44.3233	476.136	-46	487.728	-48	499.227	-50.2272	509.768	-54.7677	520.601	-58.6011	531.434	-62.4345	541.55	-68	551.901	-73	562.251	-78	573.429	-81	584.194	-85	594.385	-90.3846	604.046	-97.0464	614.294	-102.294	624.352	-108	634.789	-112.789	644.638	-119	654.406	-125.406	663.068	-133.068
Gymnocidaris	equihenense	923	-122	932.57	-123	942.099	-122.099	950.623	-123.623	959.733	-124.267	968.55	-126.55	976.781	-128.781	985.846	-131	995.416	-132	1004.16	-135	1013.31	-137	1022.05	-140	1030.56	-143.562	1038.71	-148	1047.03	-152.025	1054.95	-155	1062.86	-160	1071.13	-164.133	1079	-169.101	1086.43	-174	1094.24	-179.241	1101.84	-185	1109.53	-190.532	1116.47	-196.471
Gymnocidaris	guerangeri	678	-112	699.406	-112.406	721.561	-115	741.924	-119.924	763.329	-124.329	784.149	-130.149	805.555	-134.555	825.701	-142	847.275	-146	868.02	-152	888.765	-158	909.068	-165.068	929.013	-173	949.758	-179	970.063	-186.063	989.711	-194.711	1009.51	-203	1027.6	-214	1044.86	-227	1062.79	-239.789	1080.96	-252	1098.86	-264.864	1115.76	-278.755	1131.94	-292.939
Gymnocidaris	jauberti	334	-70	339.856	-70	345.712	-70	350.816	-71.8156	355.767	-74	360.794	-76	366.236	-77	371.263	-79	376.498	-80.4985	381.733	-82	386.346	-85	391.373	-87	396.283	-89.2833	401.014	-92	405.627	-95	410.24	-98	414.897	-100.897	419.881	-103	424.642	-105.642	429.076	-109.076	433.217	-113.217	437.943	-115.943	441.377	-120.377	445.811	-123.811
Gymnocidaris	koechlini	758	-35	781.52	-35	805.039	-37	827.316	-42	850.007	-44	872.698	-48	895.275	-52.2755	916.424	-60	938.701	-65	959.735	-69	980.769	-77	1001.8	-85	1022.3	-94.2998	1042.74	-103.738	1062.59	-114.591	1082.21	-126	1102.01	-137	1121.15	-148.149	1139.71	-160.709	1157.39	-175.39	1176.1	-189	1194.46	-203.459	1212.56	-218.555	1228.92	-235
Gymnocidaris	lamberti	204	-28	208.958	-28	213.356	-29.3555	217.74	-30.7403	221.832	-32.8322	226.217	-34.2171	230.437	-36	234.694	-37.6939	239.079	-39.0787	242.878	-41.8777	246.957	-44	250.769	-46.7687	254.568	-49.5678	258.519	-52	262.459	-54.4588	266.365	-57	270.35	-59.3498	274.442	-61.4417	277.948	-64.9479	281.747	-67.7469	285.253	-71.2531	289.052	-74.0521	292.558	-77.5583	295.357	-81.3573
Gymnocidaris	legayi	206	-34	210.916	-35	216.245	-35	221.407	-35.4069	226.491	-36	230.995	-37.9947	235.935	-38.9351	240.41	-41	245.23	-42.23	249.827	-44	254.525	-45.5249	258.88	-47.8795	263.234	-50.2341	267.418	-53	271.65	-55.6503	276.005	-58.0049	280.067	-61.0666	284.128	-64.1283	288.19	-67.19	292.252	-70.2516	296.02	-74.0204	300.082	-77.0821	304.144	-80.1438	307.913	-83.9126
Gymnocidaris	pisum	130	-24	133.221	-25	136.442	-26	140.078	-26	143.504	-26.5044	146.935	-27	150.156	-28	153.377	-29	156.184	-31	159.286	-32.2865	162.212	-34	165.306	-35.3064	168.24	-37	171.047	-39	174.19	-40.1899	177.054	-42.0534	179.883	-44	182.69	-46	185.644	-47.644	188.304	-50	191.371	-51.3711	194.235	-53.2346	197.098	-55.0982	199.669	-57.6688
Gymnocidaris	pustulosa	669	-92	689.708	-92	709.174	-91	729.468	-92	749.762	-93	769.227	-94	788.279	-98	807.744	-101	825.553	-106	845.013	-109.013	864.342	-112.342	882.793	-117.793	900.95	-123.95	919.108	-130.108	936.547	-138	954.544	-144.544	972.164	-152	989.145	-161	1005.8	-170.796	1023.11	-179	1039.77	-188.768	1056.24	-199	1072.86	-208.861	1089.26	-219.261
Gymnocidaris	rathieri	725	-148	731.271	-149.271	737.767	-150	743.813	-151.813	749.705	-154	756.063	-155.063	762.058	-157	768.027	-159	773.997	-160.997	780.38	-162	786.247	-164.247	792.225	-166.225	797.617	-169.617	803.01	-173.01	808.402	-176.402	814.088	-179.088	819.48	-182.48	824.872	-185.873	830.558	-188.558	835.93	-192	841.928	-193.929	843.321	-199.321	847.42	-204.42	850.813	-209.813
Gymnocidaris	virgulina	588	-170	599.712	-170	611.423	-170	623.135	-170	634.846	-170	646.558	-170	656.855	-172	668.567	-172	680.279	-172	689	-175.576	696.045	-182	703.928	-187	711	-192.226	718.077	-198.077	725.578	-204	732.047	-211	740.243	-215.243	747	-221.813	756.696	-225	765.993	-228	774.913	-231.913	782.76	-237	791.04	-241.04	798.665	-246.665
Gymnodiadema	choffati	558	-113	575.898	-114.103	594.953	-114	614.05	-114	631.64	-115.64	650.174	-117	668.444	-119	685.885	-123	703.523	-126.523	720.766	-131	737.379	-137	753.579	-142.579	770.432	-148	787.458	-153	803.656	-160	819.019	-169.018	834.573	-177.573	849.834	-186.834	864.096	-197.096	878.677	-208	892.568	-220.568	906.951	-231.951	920.041	-245.041	932	-258.599
Gymnodiadema	hessi	561	-103	579.437	-103	598.288	-104	615.927	-105.927	634.334	-106	652.838	-107.838	670.561	-109.561	688.817	-112	706.425	-114	724.034	-116	741.642	-120	759.763	-122.763	776.445	-129	791.866	-136.867	807.832	-144.832	823.715	-153	838.471	-162.471	853.558	-172.558	868.499	-183	883.44	-193.44	898.527	-203.527	912.321	-215.321	925.53	-228.53	936.324	-243.324
Gymnotiara	dumortieri	177	-58	181.509	-57.4911	185.725	-56.2752	190.331	-56	195.05	-56	199.356	-57	203.76	-57.7603	207.976	-58.9763	212.272	-60	216.992	-60	220.917	-61.9171	224.84	-63.8401	229.056	-65.0561	232.686	-67.6863	236.448	-70	240.24	-72.2395	243.87	-74.8697	247.207	-78.207	250.544	-81.5443	254.174	-84.1745	257.724	-87	261.435	-89.4349	265.065	-92.065	268.569	-95
Gymnotiara	jessoni	616	-84	631.888	-82.8875	647.268	-81	665.179	-81	681.6	-78.6002	698.932	-80	715.133	-84.1325	731.442	-88	748.079	-91.079	763.674	-96.6736	779.793	-101	795.22	-107	810.75	-112.75	826.073	-119	841.061	-126.061	855.777	-133.777	870.492	-141.493	885.501	-148.501	900.51	-155.51	914.933	-163.933	929.063	-172.937	943.193	-178.193	957.616	-186.616	971.746	-195.746
Gymnotiara	kuhni	824	-87	846.919	-88	869.008	-91.0075	891.102	-94	912.843	-97.8435	934.456	-98	955.801	-102.801	976.694	-108.694	997.415	-115	1018.77	-119.772	1039.66	-125.665	1059.09	-135.094	1077.94	-145.936	1097.07	-156.072	1115.88	-167	1134.17	-179.171	1153.43	-187	1172.15	-198.149	1190.99	-209	1208.83	-220.834	1225.71	-235	1242.35	-248.348	1257.19	-263.19	1271.15	-280.154
Gymnotiara	sarthacensis	420	-90	424.837	-90	428.891	-91.8911	433.683	-92	438.075	-93.0751	442.529	-94	446.952	-95	450.973	-96.9725	455.384	-98	459.807	-99	463.816	-101	467.825	-103	471.589	-105.589	475.428	-108	479.437	-110	483.446	-112	487.454	-114	491.328	-116.328	495.334	-118.334	499.067	-121	502.76	-123.76	506.474	-126.474	510.187	-129.187	512.9	-132.9
Hemicidaris	bigoti	1370	-150	1388.27	-159.272	1406.36	-169	1423.33	-180	1441.3	-190	1459.48	-199.482	1477.17	-210.169	1494.86	-220.855	1512.25	-232.249	1529	-243.908	1546.04	-256.036	1563.14	-268.136	1579.94	-280.944	1596.17	-295.166	1611.79	-308	1627.07	-323.074	1642.3	-338.296	1656.52	-354.518	1671.62	-368.619	1685.31	-383.305	1699.82	-398.82	1713.92	-413.921	1726.73	-430.728	1737	-448.586
Hemicidaris	brillensis	369	-35	380.009	-35.0088	390.432	-36.4319	400.795	-38	410.979	-40	420.822	-42.8224	431.538	-43.5383	441.083	-47.0827	450.334	-51.3342	459.414	-56	468.77	-60	477.796	-64.7957	486.652	-70	495.42	-75.42	504.535	-80	513.337	-85.3371	522.003	-91.0028	530.376	-97.3756	539.041	-103.041	547.707	-108.707	556.08	-115.08	564.16	-122.16	572.533	-128.532	581.198	-134.198
Hemicidaris	crenularis	299	-117	306.469	-119	314.353	-120	322.46	-120.46	330.119	-122	338.003	-123	345.334	-125.334	352.665	-126.335	359.997	-127.997	367.622	-129.622	374.934	-132	382.403	-134	389.458	-137	396.099	-141	403.109	-144.109	409.855	-147.855	416.894	-150.893	423.904	-154	430.545	-158	437.186	-162	443.877	-165.877	450	-170.467	455.076	-176.076	460.236	-182.236
Hemicidaris	glasvillensis	709	-97	727.506	-99.5064	745.604	-101	764.519	-102.519	783.451	-106	802.167	-110	821.297	-113	839.424	-118.424	857.901	-123	875.265	-130.265	892.848	-137	909.642	-145.642	926.391	-154.391	942.847	-163.847	959.428	-173	973.759	-184.759	989.044	-197.044	1004.33	-209.328	1018.91	-221.906	1034.07	-233.069	1047.94	-245.94	1061.93	-259.931	1073.56	-272.559	1085.61	-287
Hemicidaris	gresslyi	166	-56	168.97	-56	171.939	-56	174.909	-56	177.878	-56	180.848	-56	183.817	-56	186.787	-56	189.756	-56	192.726	-56	195.492	-56.4916	198.25	-57	200.806	-58	203.361	-59	205.941	-59.9409	208.333	-61.3335	210.726	-62.7262	213.168	-64	215.512	-65.5115	216.904	-67.9042	219.297	-69.2968	221.561	-71	224.082	-72.0821	226.182	-74.1819
Hemicidaris	hoffmanni	224	-71	228.512	-71.4882	232.731	-72.7306	237.757	-73	242.633	-73.6328	247.619	-74	252.342	-75	257.066	-76	261.79	-77	266.514	-78	270.875	-79.8749	275.094	-82.0938	279.313	-84.3126	283.752	-86	288.043	-88.0432	291.969	-90.9692	296.188	-93.1881	300.161	-96	304.333	-98.3329	308.366	-101	312.185	-104.185	316.404	-106.404	320.623	-108.623	324.256	-112.256
Hemicidaris	intermedia	266	-74	272.752	-74	279.504	-74	285.427	-74	291.765	-75	298.365	-75.3652	304.44	-77	310.363	-79	316.701	-80	322.624	-82	328.548	-84	334.885	-85	341.158	-86.1576	346.518	-89.5176	351.585	-93.5847	357.238	-96.2377	362.845	-99	367.958	-102.958	373.318	-106.318	377.678	-110.678	381.038	-116.038	385.105	-121.105	390.465	-124.465	393.825	-129.825
Hemicidaris	luciensis	469	-160	479.6	-160	489.785	-161	500.385	-163	511.282	-164.282	520.756	-165	531.356	-167	541.956	-169	552.141	-172	562.741	-174	572.927	-177	582.494	-181.494	592.332	-185.332	601.585	-190.585	611.184	-195	620.383	-200.383	629.484	-206	638.841	-211	647.14	-217.14	655.1	-224.1	663.352	-230.352	672.312	-236.312	680.393	-244.393	688.353	-251.353
Hemicidaris	mantochenensis	658	-136	674.989	-136	691.15	-138	707.725	-139	723.919	-142.919	741.289	-146	757.904	-150.904	774.024	-157	790.599	-162	807.174	-167	823.749	-172	839.643	-178.643	855.171	-186.171	870.16	-193	886.227	-199.227	902.048	-206.048	917.283	-214.282	931.517	-223.517	946.045	-232.045	960.694	-241.694	975	-250.314	987.871	-261.872	1001.49	-274	1013.29	-286.291
Hemicidaris	microtuberculata	233	-82	236.588	-83	240.177	-82	244.179	-82	248.181	-82	252.184	-82	255.772	-83	259.774	-83	263.363	-84	266.951	-85	270.381	-86.3813	273.713	-88	276.92	-89.9203	280.336	-91.3362	283.649	-93	286.875	-94.8752	290.412	-96	293.707	-97.7071	296.123	-100.123	299.246	-102.246	302.662	-103.662	305.492	-106.492	308.615	-108.615	310.738	-111.738
Hemicidaris	mitra	250	-125	254.601	-126	259.201	-127	264.216	-127	268.817	-128	273.588	-127.412	278.306	-127.306	283.033	-128	287.634	-129	292.235	-130	296.835	-131	301.436	-132	306.037	-133	310.451	-134.451	314.875	-135.875	319.424	-137	324.025	-138	328.212	-140	332.398	-142	336.706	-143.706	340.771	-146	344.677	-148.677	348.809	-150.809	352.648	-153.648
Hemicidaris	pellati	351	-134	358.854	-135	367.123	-137	375.57	-138.57	383.661	-141	392.243	-142.243	400.612	-144	409.209	-145.209	417.978	-146	425.833	-147	434.101	-149	441.969	-151.969	449.81	-155	457.665	-158	465.105	-162	472.386	-166.386	479.572	-171	486.598	-176	493.734	-180.734	500.752	-185.752	507.478	-191.478	513.789	-196.789	519.808	-202.808	525.533	-209.533
Hemicidaris	purbeckensis	219	-35	225.34	-36	232.095	-36	237.606	-37	243.946	-36	250.701	-36	256.736	-37.7362	262.967	-39	269.217	-40.2172	275.233	-42	281.159	-44	287.085	-46	292.597	-49	298.37	-51.3697	304.024	-54.0245	309.546	-57	315.334	-59.334	321.282	-61.2816	326.91	-64	332.591	-66.5911	338.246	-69.2459	342.608	-73.6078	347.677	-77.6767	351.039	-83.0386
Hemicidaris	quenstedti	737	-39	759.021	-41	780.152	-41.1517	802.236	-43	823.596	-44.5963	844.208	-46	864.987	-49	887.006	-51.0058	907.373	-57	928.152	-62	948.102	-69	967.467	-76	986.589	-83	1004	-90.5391	1023.08	-99	1041.85	-108.847	1060.64	-118.64	1078.85	-129.847	1097.06	-141.055	1110.97	-152.97	1128.47	-164.47	1144.97	-176.971	1162.88	-188.885	1178.3	-204
Hemicidaris	ricetensis	191	-59	194.674	-59.6739	198.055	-59.0548	201.436	-60.4358	205.155	-61	208.694	-62	212.233	-63	215.771	-64	219.219	-65.2193	222.6	-66.6003	225.974	-68	229.362	-69.3623	232.743	-70.7432	236.124	-72.1242	239.212	-74.2123	242.425	-76	245.388	-78.3884	248.476	-80.4765	251.272	-83.2717	253.36	-86.3598	256.155	-89.1549	258.95	-91.9501	261.745	-94.7453	264	-97.7644
Hemicidaris	rognonensis	337	-84	345.938	-86	355.29	-87	364.642	-88	373.58	-90	382.933	-91	391.87	-93	401.223	-94	410.161	-96	419.07	-98.0697	427.622	-101	436.396	-103.396	444.67	-107	452.844	-110.844	460.889	-115	468.413	-120.413	475.905	-125.905	483.689	-130.689	491.67	-135	498.951	-141	506.164	-147.164	512.949	-152.949	519.855	-159.855	525.346	-167.346
Hemipedina	aspera	177	-82	180.14	-82	183.28	-82	186.006	-83	189.104	-83.1037	191.617	-84.617	194.184	-86	197.23	-86.2295	200.051	-87	203.191	-87	206.234	-87.234	209.04	-88.0403	211.783	-89	214.36	-90.3599	216.821	-92	219.094	-94.0937	221.607	-95.6071	224.12	-97.1204	226	-98.8963	228.44	-100.44	230.953	-101.953	233.467	-103.467	236.273	-104.273	238.698	-106
Hemipedina	bathonica	169	-92	171.769	-92	174.538	-92	176.924	-92.9237	179.661	-93	182.016	-94	184.555	-94.5546	187.098	-95.0982	189.349	-96.3489	191.6	-97.5996	193.788	-99	196.101	-100.101	198.352	-101.352	200.602	-102.603	202.792	-104	204.811	-105.811	206.769	-107.769	209.02	-109.02	211.27	-110.27	213.323	-112	215.479	-113.479	217.618	-115	218.98	-116.98	221.231	-118.231
Hemipedina	beaugrandi	910	-94	918.403	-94.4031	925.928	-96.9275	934.038	-98.0377	941.795	-100	949.537	-102	956.904	-104.904	964.606	-107	971.953	-109.953	979.184	-113.184	986.174	-117	993.915	-119	1001.24	-122	1008.98	-124	1015.93	-127.928	1023.45	-130.452	1030.39	-134.391	1037.33	-138.329	1043.27	-143.268	1049.62	-148.621	1056.27	-153.267	1063.2	-157.205	1069.56	-162.558	1074.91	-168.911
Hemipedina	elegans	209	-76	211.817	-76	214.221	-77	216.734	-77.7342	219.441	-78	222.183	-78.1832	224.662	-79	227.339	-79.3393	229.883	-80	232.286	-81	234.69	-82	237.066	-83.0657	239.351	-84.3509	241.343	-86.3431	243.335	-88.3354	245.621	-89.6206	247.613	-91.6128	249.898	-92.898	252.259	-94	254.468	-95.4683	256.753	-96.7535	258.746	-98.7458	261.031	-100.031	263.316	-101.316
Hemipedina	etheridgei	408	-75	417.95	-76	427.9	-77	437.85	-78	447.8	-79	457.75	-80	467.286	-82	476.821	-84	485.943	-87	495.339	-89.3385	503.772	-94	511.753	-99.753	520.358	-104	529.339	-107.339	537.546	-112.546	545.652	-118	553.668	-123.668	561.824	-129	569.702	-135	576.997	-140.997	584.204	-147.204	591.119	-154.119	599.033	-160.033	604.947	-167.947
Hemipedina	ferryi	209	-70	213.504	-71	218.007	-72	222.511	-73	227.429	-73	231.932	-74	236.022	-76	240.525	-77	245.02	-78.0203	249.118	-80	253.622	-81	258.125	-82	262.445	-83.4446	266.508	-85.5078	270.278	-88.2781	274.048	-91.0484	277.819	-93.8187	281.589	-96.589	285.652	-98.6522	289.13	-102.13	292.9	-104.9	296.948	-107	300.44	-110.441	303.211	-114.211
Hemipedina	gigniacensis	167	-100	169.491	-101	172.28	-101.28	174.887	-102	177.56	-102.56	180.2	-103.2	182.773	-104	185.48	-104.48	188.169	-105	190.76	-105.76	193.151	-107	195.642	-108	198.094	-109.094	200.209	-111	202.495	-112.495	204.842	-113.842	207.189	-115.189	209.344	-117	211.59	-118.59	213.644	-120.644	215.988	-122	218.046	-124.046	220.1	-126.1	222.154	-128.154
Hemipedina	granulata	200	-56	204.677	-57	209.354	-58	214.03	-59	218.707	-60	223.384	-61	228.061	-62	232.738	-63	237	-65	241.677	-66	245.94	-68	250.617	-69	254.88	-71	259.393	-72.3934	263.579	-74.5791	268.058	-76.0577	272.344	-78	277.015	-79.0149	280.908	-81.9077	285.132	-84	289.279	-86.2792	293.465	-88.4648	297.065	-92.0648	300.25	-95.2505
Hemipedina	guerangeri	255	-72	261.659	-73	268.731	-73	275.39	-74	281.741	-75.7412	288.707	-76	295.365	-77	302.017	-78.0167	308.268	-80	314.512	-82	320.757	-84	326.708	-86.7077	333.173	-88.1733	339.346	-90.346	345.319	-93	351.399	-95.3986	356.986	-98.9855	362.865	-101.865	368.452	-105.452	373.332	-109.332	378.919	-112.919	384.506	-116.506	390.093	-120.093	395.094	-125.094
Hemipedina	letteroni	245	-133	249.397	-133.603	253.209	-133.209	257.857	-134	262.833	-134	267.809	-134	272.262	-135.262	276.519	-137	280.252	-138	284.814	-139	289.376	-140	293.523	-142	297.474	-144.475	301.579	-146.579	305.552	-149	309.495	-151.495	313.433	-154	317.704	-155.703	321.728	-158	325	-161.462	328	-164.609	330.535	-168.535	334.933	-169.933	338.744	-172.744
Hemipedina	montreuillensis	225	-99	228.599	-100	232.14	-101.14	235.797	-102	239.395	-103	242.994	-104	246.593	-105	250.136	-106.136	253.266	-108.266	256.976	-109	260.574	-110	264.123	-111.123	267.546	-112.546	270.969	-113.969	274.555	-115	277.816	-116.816	281.24	-118.24	284.37	-120.37	287.501	-122.501	290.631	-124.631	293.762	-126.762	296.892	-128.893	299.73	-131.73	302.568	-134.568
Hemipedina	nodoti	265	-107	271.421	-108	278.256	-108	285.091	-108	291.097	-110	297.518	-111	303.939	-112	309.945	-114	315.38	-117.38	321.13	-120	326.722	-123	332.315	-126	337.641	-129.641	343.06	-133.06	348.479	-136.479	354.191	-139.191	359.61	-142.609	364.735	-146.735	370.154	-150.154	375.28	-154.28	380.113	-159.113	385.239	-163.239	389	-168.516	393.491	-173.491
Hemipedina	propinqua	167	-87	171.893	-87	176.786	-87	181.679	-87	186.572	-87	191.464	-87	195.943	-88	200.836	-88	205.315	-89	209.793	-90	214.272	-91	218.238	-93.2381	222.577	-94.5766	226.88	-96	230.961	-97.9607	234.713	-100.713	238.659	-103	242.309	-106	246.264	-108.264	249.724	-111.724	253.184	-115.184	256.644	-118.644	259.397	-122.397	262.856	-125.856
Hemipedina	pulchella	231	-57	234.891	-57.8914	239.107	-58	243.368	-58	246.566	-58.5657	250.232	-60	254.079	-61	258.24	-61.24	261.839	-62.8386	265.618	-64	269.465	-65	273.22	-66.22	276.743	-68	280.176	-70	283.43	-72.4298	286.443	-75.4426	289.748	-77.7482	293.054	-80.0539	296.36	-82.3595	299.372	-85.3723	302.545	-88	304.984	-90.9836	307.996	-93.9964	310.302	-97.302
Hemipedina	rotula	246	-54	252.767	-55	259.947	-55	265.919	-57.9189	271.824	-61	278.176	-63	284.666	-64.6663	290.33	-68.3296	295.7	-72.7001	301.656	-75.6563	307.866	-78	313.862	-80.8616	320.111	-83.1108	325.774	-86.7741	331.204	-91	337.142	-94	343.081	-97	349.013	-100.013	354.677	-103.677	360.633	-106.633	366.003	-111.003	371.374	-115.374	376.451	-120.451	381	-125.748
Hemipedina	woodwardi	217	-60	222.809	-60	228.618	-60	234.013	-59	239.822	-59	245.631	-59	250.611	-59	256.42	-59	261.869	-59.8693	267.624	-60	273.019	-61	278	-62.9997	283.394	-64	288.375	-66	292.356	-69	297.238	-71.2377	301.345	-75.3453	304.746	-79.7458	309.207	-83	313.132	-86.1325	317.24	-90.2401	321.348	-94.3477	325.748	-97.7482	330.149	-101.149
Hemitiaris	matheyi	147	-38	151.43	-39	156.274	-39	161.118	-39	165.134	-39	169.978	-39	174.408	-40	178.838	-41	183.19	-42.1897	186.87	-43	191.3	-44	195.516	-45.5161	199.82	-46.8201	204.176	-48	208.428	-49.4282	212.621	-51	216.637	-53	220.462	-55.4617	224.669	-57	228.484	-59.484	232.202	-62.2023	235.628	-65.6276	239.346	-68.3459	242.064	-72.0642
Hemitiaris	merryacea	248	-103	253.998	-103	259.995	-103	265.993	-103	271.576	-104	276.82	-104.18	281.915	-106	286.084	-107	291.253	-109	296.298	-109.299	301.177	-110	306.346	-112	311.101	-115	316.191	-117.191	321.025	-120	325.845	-122.845	330.378	-126.379	335.205	-129.205	339.739	-132.739	344.273	-136.273	348.807	-139.807	353.482	-143	357.874	-146.874	362.408	-150.408
Hemitiaris	stramonium	621	-175	638.34	-176	656.922	-176	675.357	-177.643	693.673	-179	711.012	-180	727.524	-183	745.692	-186	764.688	-187	782.857	-190	800.611	-192	818.365	-196	836.119	-200	853.458	-205	870.384	-211	887.219	-217.219	903.406	-225	919.356	-233.356	934.839	-242.839	948.869	-251	964.976	-258.976	980.045	-268.045	995.821	-276.821	1010.89	-285.889
Hessotiara	florescens	881	-76	900.063	-77	918.954	-81	938.598	-84.5981	959.151	-88	980.495	-91.4947	1000.12	-97.125	1019.07	-103	1039.56	-108.557	1058.6	-113.602	1077.09	-124	1095.56	-133	1114.03	-142.028	1132.27	-153	1149.53	-163.531	1166.4	-176.404	1183.57	-188.57	1199.44	-200.443	1214.86	-212	1231.1	-225	1246.94	-234.941	1263.52	-248.521	1278	-260.385	1293.32	-271.317
Hessotiara	nanituberculata	399	-45	409.524	-44	420.462	-44	430.99	-44.9895	441.653	-45.6526	451.73	-46.27	462.142	-47	472.665	-48	481.962	-49.9621	492.039	-52.0394	501.337	-56	511.446	-58	520.807	-61.8071	530.008	-66	539.289	-70	547.403	-75.4031	556.851	-79	565.801	-83.8005	574.999	-87.9992	583.451	-94	591.932	-99.9321	599	-106.771	606.865	-113.865	615.185	-120.185
Heterosalenia	brocki	393	-55	404.893	-56	415.957	-57	427.85	-58	439.329	-60	451.221	-61	462.7	-63	474.178	-65	486.071	-66	496.721	-68	508.2	-70	519.264	-73	529.914	-77	540.15	-82	550	-87.3862	559.208	-94	569.314	-99.3138	578.602	-106.602	588.476	-112.476	597.057	-120.057	605.759	-128.759	614.047	-137.047	622.75	-145.75	628.624	-155.624
Heterosalenia	ornata	389	-97	399.556	-98	409.698	-98	421.082	-99	431.224	-99	440.951	-100	451.507	-99	462.477	-99	472.438	-99.4377	482.346	-100	493.731	-101	504.496	-100.504	515.475	-100.525	526.227	-102	537.197	-104	547.753	-107	557.047	-113.047	566.38	-119	575.49	-125.49	584.126	-133.126	591	-142.077	598.276	-150.276	605.205	-159.205	612.133	-168.133
Holectypus	arenatus	204	-90	208.379	-91	212.828	-91.8285	217.389	-92.3891	221.929	-93	226.308	-94	231.101	-94	235.894	-94	240.272	-95	245.065	-95	249.444	-96	253.823	-97	257.849	-98.8495	261.752	-101	265.716	-103	270.067	-104.067	274.059	-106	278.024	-108	281.992	-109.992	285.953	-112	289.942	-113.942	293.916	-115.916	297.598	-118.598	301.28	-121.28
Holectypus	concavus	163	-119	165.946	-119	168.891	-119	171.423	-118	174.369	-118	177.314	-118	179.891	-118.891	182.377	-120	184.909	-121	187.854	-121	190.8	-121	193.332	-122	196.277	-122	199.158	-122.158	201.755	-123	204.286	-124	206.817	-125	209.247	-126.247	211.88	-127	213.998	-128.998	216.115	-131	218.457	-132.457	220.764	-134	222.209	-136.209
Holectypus	corallinus	308	-80	317.73	-80	327.046	-79	336.777	-79	347.335	-79	357.48	-80	368.027	-80.0272	377.354	-81	387.913	-81	398.058	-82	407.788	-84	417.518	-86	426.834	-89	435.736	-93	445.052	-96	454.368	-99	463.27	-103	472.414	-106.414	481.074	-111	489.147	-117	497.742	-121.742	506.379	-126.379	514.431	-132.431	522.19	-139.19
Holectypus	depressus	332	-102	340.487	-103	349.389	-103	357.876	-104	366.364	-105	374.851	-106	382.924	-108	390.997	-110	398.757	-112.757	406.729	-115	414.803	-117	422.619	-119.619	430.378	-122.378	438.137	-125.137	445.438	-129	453.069	-132.069	460.242	-136.242	467.415	-140.415	474.295	-145.295	481.175	-150.175	488.055	-155.055	494.323	-160	500.816	-165.816	507.403	-171.403
Holectypus	drogiacus	1333	-129	1345.91	-129	1358.81	-129	1371.72	-129	1383.8	-131	1395.05	-135	1406.71	-138	1417.97	-141.973	1429.62	-145	1440.91	-148.912	1452.38	-152.381	1462.56	-157.558	1473.15	-163.149	1483.15	-168.154	1493.64	-174	1504.04	-180.042	1514.05	-187.047	1524.64	-192.638	1535.23	-198.229	1543.53	-206.527	1553.41	-212.411	1563.29	-218.294	1571.3	-227.299	1581.3	-234.304
Holectypus	giganteus	622	-163	641.341	-164	659.853	-165	678.844	-166.844	697.707	-169	716.155	-172.155	733.639	-177.638	750.244	-185.244	766.556	-193.556	783.641	-200	800.644	-206.644	818.181	-212	834.622	-220	851.338	-227.338	865.064	-239.064	881.118	-248	897.145	-257	913.122	-266.122	927.199	-277	943.16	-286.16	959.179	-295.179	974.906	-304.906	989.168	-318.168	1003.01	-331.015
Holectypus	hemisphaericus	215	-95	219.888	-95	224.777	-95	229.251	-96	233.806	-96.806	238.614	-97	242.77	-98.7696	247.149	-100	251.623	-101	255.776	-102.776	260.157	-104	264.447	-105.447	268.692	-107	272.752	-109	276.867	-110.867	281.286	-112	285.538	-113.538	289.58	-115.58	293.466	-118	297.372	-120.372	301.122	-123.122	304.871	-125.871	308.621	-128.621	312.37	-131.37
Holectypus	phelani	524	-48	538.154	-49	553.137	-50	566.877	-52	581.022	-55.0223	594.546	-59.5457	607.19	-66.1903	620.181	-72	633.944	-73.9442	647.467	-78.4675	660.112	-85.1122	673.07	-91	685.694	-97.6944	699.218	-102.218	710.984	-110.984	723.889	-117	735.687	-125.687	745.227	-137	757	-144.724	766.636	-154	777	-163.133	785.968	-171.032	793	-180.714	803.443	-189.443
Holectypus	planus	123	-21	125.69	-22	128.794	-22	131.898	-22	134.587	-23	137.691	-23	140.795	-23	143.899	-23	147.003	-23	150.076	-23.0757	152.563	-24.5634	155.051	-26.0511	157.539	-27.5389	160.027	-29.0266	162.514	-30.5143	165.003	-32	167.692	-33	170.27	-34.2703	172.758	-35.758	175.347	-37	177.733	-38.7334	180.221	-40.2212	182.588	-42	184.278	-44
Holectypus	punctulatus	172	-71	176.146	-71	179.913	-71.9131	184.023	-72	187.754	-73	191.486	-74	195.631	-74	199.363	-75	203.36	-75.3596	207.24	-76	210.971	-77	214.703	-78	218.434	-79	222.58	-79	226.311	-80	230.03	-81.0304	233.36	-83	237.092	-84	240.409	-86	242.806	-88.8064	246.324	-90.3236	249.775	-92	253.065	-94.0651	256.289	-96.2895
Holectypus	sarthacensis	384	-157	390.711	-158	397.836	-158	404.961	-158	411.768	-158.768	418.271	-160.271	424.773	-161.773	430.976	-164	436.858	-167	443.155	-169	449.037	-172	454.943	-174.943	460.802	-178	466.27	-182	471.108	-186.108	476.732	-189.732	481.649	-193.649	487.273	-197.273	492.897	-200.897	498.521	-204.521	504.145	-208.145	509.769	-211.769	515.1	-216.1	520.431	-220.431
Hyboclypus	gibberulus	1252	-116	1260.06	-115	1268.12	-114	1276.17	-113	1283.4	-114	1291.46	-115	1299.94	-115	1308.41	-115	1316.47	-116	1324.11	-118	1331.54	-118.535	1338.99	-120.99	1346.22	-124	1353.45	-127	1360.48	-129.522	1366.64	-132.641	1373.72	-136	1378.97	-140.966	1385.77	-145	1392.17	-150	1398.7	-154.696	1404.8	-159	1410.73	-163.729	1417.01	-169.013
Hyboclypus	ovalis	489	-136	495.001	-137	501.417	-137	507.418	-138	513.834	-138	519.835	-139	525.837	-140	531.838	-141	538.179	-141.179	543.302	-142.302	548.185	-144	554.132	-145.132	559.254	-146.254	564.669	-148.669	570	-151.12	574.793	-153.793	579.915	-156.915	585.623	-158.623	590.64	-162	595.454	-164.454	600.4	-168	604.698	-171.698	609.821	-174.821	613.943	-178.943
Hyboclypus	sandalinus	320	-48	326.244	-50	332.489	-52	339.561	-52	346.22	-51	353.207	-50.7932	359.951	-50	367.024	-50	373.682	-51	378	-54.9264	384.171	-57	390.586	-58.5863	397.074	-60	403.518	-61.5176	409.69	-63.6903	415.392	-67	421.45	-69.45	427.881	-71	433.711	-74	439	-76.955	444.848	-79.848	449.728	-83.7279	455.315	-87.3148	460.902	-90.9018
Hyboclypus	wrighti	1306	-187	1313.35	-188	1320.78	-188.785	1327.74	-188.737	1335.39	-189	1343.98	-189	1352.57	-189	1361.16	-189	1369.53	-188.469	1377.51	-189	1386.07	-189.073	1393.45	-192	1400.8	-195	1407.52	-199.518	1414.76	-202.763	1422.01	-206.009	1428.95	-210	1435.91	-213.915	1442.87	-217.868	1449.75	-222	1456.27	-227	1462.43	-231.434	1467.8	-237.801	1473.46	-243.461
Infraclypeus	thalebensis	507	-255	516.816	-254	526.153	-253.847	535.618	-254	545.307	-255.307	554.298	-256.298	564.236	-257	573.638	-259	582.735	-261.735	591.726	-261.274	600.424	-264.424	609.414	-267.414	618.159	-271	626.811	-274.81	634.923	-279.923	642.035	-284.035	649.147	-290.147	657.781	-294	665.25	-297.25	673.069	-301.07	681	-306.257	688.83	-311	695.992	-316.992	703.69	-321.69
Laurenticidaris	major	844	-150	867.513	-156.513	890.623	-164	915.177	-160	939.317	-155	962.629	-160	986.769	-165	1010.49	-171	1034.63	-176	1058.36	-182	1081.67	-189	1104.98	-196	1127.47	-205	1149.78	-213	1171.02	-225	1192.67	-236	1213.23	-248.232	1235.28	-258.28	1256.16	-271.157	1276.16	-286.156	1295.63	-301	1314.03	-317.031	1333.03	-333.03	1350.45	-350
Magnosia	forbesi	807	-73	829.202	-70	850.576	-65	873.192	-65	895.394	-68	916.836	-72.8356	936.342	-77.6576	954.201	-81	974.821	-87.8205	994.877	-96	1014.59	-105	1033.93	-114.927	1054.02	-123.019	1074.16	-131	1093.62	-140.619	1111.95	-152.954	1130.58	-164.582	1149.21	-176.21	1167.77	-188	1185.83	-199	1205.1	-209.095	1223.19	-222	1242.08	-233	1260.39	-245.393
Magnosia	nodulosa	370	-101	378.143	-102	386.287	-101	394.304	-102.304	401.745	-105	409.474	-107	417.144	-109.144	424.519	-112	431.834	-115	439.149	-118	446.621	-120.621	454.193	-123	461.359	-126.359	468.409	-130	475.512	-133.512	481.624	-138	488.111	-143	495.008	-147.008	501.059	-153.059	507.985	-157	514.04	-163.04	520.384	-168.384	526.728	-173.728	533.517	-178
Magnosia	peroni	148	-106	150.965	-106	153.93	-106	156.481	-105	159.446	-105	162.411	-105	165.376	-105	168.342	-105	170.893	-106	173.858	-106	176.409	-107	178.959	-108	181.361	-109.361	184.043	-110.043	186.433	-111.433	188.822	-112.822	190.919	-114.919	193.309	-116.309	195.405	-118.405	197.795	-119.795	199.892	-121.891	202	-123.397	203.671	-125.671	205.767	-127.767
Magnosia	termieri	520	-40	533.262	-41	547.767	-41	561.029	-42	575.084	-43.0844	588.796	-45	602.058	-48	615.226	-51.2261	628.168	-55	641.43	-58	654.489	-61.4891	667.125	-66	680.274	-69.2739	692.873	-73.8734	704.594	-80.5943	716.031	-88	727.743	-94.743	739.171	-102.171	750.306	-110.306	761.734	-117.734	772.576	-126.576	783.711	-134.711	794.139	-143.139	803.981	-152.981
Menopygus	baugieri	195	-96	198.984	-96	202.684	-96.6842	206.537	-97	210.521	-97	214.064	-98.064	217.174	-100.174	220.815	-101	224.385	-102	227.955	-103	231.524	-104	234.773	-105.773	238.249	-107	241.819	-108	245.274	-109.275	248.677	-110.677	252.113	-112	255.483	-113.483	258.838	-115	261.995	-116.995	264.812	-119.812	267.215	-122.215	269.325	-125.325	272.435	-127.435
Menopygus	crassus	237	-59	242.6	-59	247.786	-58	253.387	-58	258.987	-58	264.587	-58	269.773	-59	274.959	-60	280.559	-60	286.159	-60	291.346	-61	296.669	-61.6687	301.717	-63	307.318	-63	312.356	-64.3562	317.276	-66	322.462	-67	327.165	-69.1651	331.177	-73	335.949	-75	340.306	-78	344.762	-80.7623	349.021	-84	353.379	-87
Menopygus	drogiacus	352	-131	360.468	-131	368.369	-132.369	376.115	-134.115	383.802	-136	391.028	-139	399.082	-140	406.307	-141	414.776	-141	422.294	-143.294	429.746	-145.746	437.281	-148	444.921	-150	452.103	-153.103	459.786	-155	467.012	-158	474.237	-161	481.327	-164.327	487.901	-168.901	494.475	-173.475	500.756	-178.756	507.036	-184.036	513.317	-189.317	519.305	-195.305
Menopygus	microstoma	534	-80	552.311	-82.3113	570.052	-86	588.492	-88	606.104	-92	623.302	-97	640.353	-102.353	657.283	-106	674.48	-111	690.849	-118	707.154	-125.154	722.759	-134	737.919	-143.919	752.716	-154.716	768.098	-164.098	782.895	-174.895	797.277	-185.277	812.347	-194	827.92	-202.92	843.01	-213.01	857.806	-223.806	871.017	-237.017	885.521	-248.521	898.732	-261.732
Menopygus	nodoti	226	-108	230.142	-108.142	233.988	-109	237.776	-110	241.977	-110	246.178	-110	250.38	-110	254.581	-110	258.368	-111	262.403	-111.403	266.357	-112	270.144	-113	273.658	-114.658	277.304	-116	281.064	-117.064	284.621	-118.621	287.885	-120.885	291.21	-123	294.997	-124	298.262	-126.261	301.525	-128.525	303.789	-131.789	307.075	-134	310.609	-135.609
Menopygus	theobaldi	266	-103	270.929	-103	275.858	-103	280.373	-104	285.303	-104	290.232	-104	295.161	-104	300.09	-104	304.605	-105	309.378	-105.378	313.221	-106	318.106	-106.106	322.47	-107.47	326.541	-109.541	330.866	-111	335.269	-112.269	339.482	-114	343.705	-115.705	347.776	-117.776	351.847	-119.847	355.885	-122	359.986	-124	364.061	-126.061	367.773	-129
Metacrosalenia	pseudocidaroides	774	-122	793.663	-123	814.11	-124.11	833.819	-127	853.068	-131	872.317	-135	891.693	-140.693	910.401	-148	929.167	-155.167	947.464	-163.464	965.469	-172.469	982.888	-180.888	1001.18	-189.185	1018.9	-198.897	1036.86	-208	1053.62	-218	1070.74	-227.739	1088.22	-238	1104.82	-249	1121.41	-259.41	1137.83	-270.829	1152.95	-283.955	1168.91	-297.909	1183.74	-311.742
Metacrosalenia	quadrimiliaris	696	-100	713.779	-101	731.971	-101	750.164	-105	768.357	-107	786.389	-111.388	804.742	-115	822.368	-120.368	840.212	-125.212	857.664	-131	875.606	-135.606	892.806	-142	909.535	-149.535	925.914	-157.914	942	-167	958.121	-176	975.072	-183	990.844	-192.844	1006.9	-202	1022.72	-211.723	1038.81	-220.809	1053.6	-231.602	1069.1	-242.102	1084.6	-252.603
Metaporinus	michelini	849	-241	853.339	-240.661	857.131	-239	861.611	-239	865.676	-238	869.742	-237	874.222	-237	878.496	-236.504	882.353	-235	886.418	-234	890.635	-233.365	894.964	-233	899.443	-233	903.653	-233.653	907.406	-233.406	911.64	-234	915.706	-235	919.838	-235.838	924.251	-236	928.317	-237	932.382	-238	936.448	-239	940.363	-240.363	944.409	-241.409
Metaporinus	sarthacensis	817	-52	820.94	-53	825.295	-53	828.821	-55	832.761	-56	837.082	-56.0816	840.746	-57.7464	844.582	-59	848.369	-60.369	852.048	-62	855.699	-63.6987	859.364	-65.3635	863.028	-67.0284	866.566	-69	870.358	-70.3581	874.023	-72.0229	877.688	-73.6878	881.353	-75.3526	884.025	-78	886.965	-80	890.347	-82.3471	893.719	-84.7191	897.129	-87	900.756	-88.7559
Monodiadema	cotteaui	693	-74	715.762	-75	736.868	-76	759.216	-78	780.736	-82	802.255	-86	822.533	-89	843.744	-93.7441	863.94	-100.94	884.021	-107	903.884	-115	923.528	-123.528	942.552	-133.552	960.815	-144	979.436	-155	998.039	-166.039	1017.09	-176	1036.09	-186.088	1054.53	-197.527	1072.95	-209	1091.98	-219	1109.43	-231.428	1126.99	-244.988	1142.84	-259.841
Monodiadema	somaliensis	1288	-82	1299.21	-86	1310.84	-89	1322.06	-93	1333.27	-97	1344.34	-101.342	1355.2	-106.2	1365.67	-112	1375.33	-116.331	1385.85	-122	1396.17	-128.169	1406.62	-134	1417.01	-140	1427.39	-146	1438.14	-151.137	1447.82	-158.824	1457.1	-166.096	1466.37	-173.369	1475.76	-181.763	1485.45	-189.45	1495.19	-197	1504.82	-204.823	1514.22	-213.217	1523.86	-221
Nucleolites	amplus	375	-93	381.278	-94	387.555	-93	394.661	-94	401.353	-94	407.631	-95	414.228	-95.2282	420.717	-97.7174	427.5	-99.4996	434.282	-98.7183	441.09	-99	447.553	-101.553	454.042	-104.042	460.531	-106.531	466.615	-110	471.924	-110.076	475.413	-113.413	481.862	-116	487.806	-117.806	493	-118.589	498.613	-122.613	504.73	-126	510.008	-130	515.909	-133.909
Nucleolites	avellana	653	-147	656.46	-147	659.921	-147	662.684	-146.684	666.013	-147	669.059	-148	672.519	-148	675.566	-149	679.018	-149.018	682.072	-150	685.118	-151	688.409	-151.409	691.442	-152.442	694.474	-153.474	697.303	-155	700.349	-156	703.395	-157	706.312	-158.312	708.759	-160.759	711.291	-163	713.945	-164.945	716.554	-167	719.186	-169	721.871	-170.871
Nucleolites	brodiei	239	-131	243.299	-131	247.185	-130	251.07	-129	254.969	-129.969	258.841	-131	263.14	-131	267.026	-132	270.911	-133	274.796	-134	278.682	-135	282.567	-136	286.452	-137	290.337	-138	294.158	-139.157	297.784	-140.784	301.165	-143	304.45	-145.45	308.076	-147.076	311.409	-149.409	314.449	-152.449	317.692	-155	320.408	-157.408	323.448	-160.448
Nucleolites	burgundiae	251	-54	257.509	-55	263.72	-56.7199	270.527	-57	277.036	-58	283.959	-58	290.883	-58	297.392	-59	303.901	-60	310.41	-61	316.919	-62	323.01	-64.0097	329.109	-66	334.851	-68.8509	340.625	-71.6251	346.15	-75	351.88	-77.8805	357.362	-81.3618	363.136	-84.136	368.91	-86.9101	374.968	-89	380.648	-92	385.233	-96.2326	388.714	-101.714
Nucleolites	dimidiatus	213	-46	219.362	-46	225.309	-45	231.671	-45	237.619	-46	243.98	-46	249.928	-47	255.875	-48	261.823	-49	268.13	-49.1305	273.8	-50.8005	279.665	-52	285.433	-53.4334	291.146	-55	296.773	-56.7734	301.799	-60	306.649	-63.6489	311.623	-67	316.817	-69.8173	321.861	-73	326.693	-76.6929	331.484	-80.4842	335.983	-84.9826	340	-89.6803
Nucleolites	elongatus	407	-105	411.487	-105	415.974	-105	420.461	-105	424.948	-105	429.021	-106	433.508	-106	437.704	-106.704	441.24	-107	444.928	-108.928	448.557	-109	452.445	-110.445	456.288	-112	459.962	-113.962	464.014	-115.014	467.772	-116.772	471.238	-119.238	474	-121.996	477.755	-123.755	481.221	-126.221	484.687	-128.687	488.153	-131.153	491	-133.875	494.377	-136.377
Nucleolites	griesbachii	315	-87	321.824	-87	328.235	-86	334.645	-87	341.332	-87.3316	347.879	-88	353.875	-90	359.909	-91.9087	365.867	-94	372.277	-95	377.9	-97.9	383.854	-100	389.894	-101.894	395.846	-104	401.01	-108.01	406.596	-111	412.177	-114	418.122	-116.122	424.169	-118	430	-120.165	434.528	-124.528	439.939	-127.939	445.351	-131.351	450.469	-135.469
Nucleolites	haimei	637	-69	639.631	-70.6309	642.785	-71	645.479	-71.5214	648.155	-72	651.461	-72	654.768	-72	658.074	-72	660.683	-72.3165	663.445	-73	666.751	-73	669.644	-74	672.122	-76	675.014	-77	676.934	-78.9336	679.857	-79.8575	682.691	-81	685.412	-82.4123	688.061	-84	690.674	-85.6741	693.431	-87	695.229	-89.2289	697.86	-90.8598	700.491	-92.4908
Nucleolites	hugii	937	-90	942.442	-90.442	947.298	-90.2983	951.804	-91	957.429	-91	962.453	-92.4528	967.437	-94	973.044	-94.0439	977.445	-95	983.049	-95.0493	988.198	-96.1984	993.077	-98	998.288	-99	1003.5	-100	1008.21	-102.209	1013.07	-104.065	1017.89	-106	1022.49	-108.485	1026.76	-111.755	1031.45	-114	1035.83	-117	1040.15	-120.153	1044.42	-123.423	1047.69	-127.694
Nucleolites	icaunensis	332	-104	335.75	-105.75	340.085	-106.085	343.542	-106.542	347.827	-107	351.888	-108	355.67	-109.67	360.006	-110.006	363.756	-111.756	367.715	-113	371.548	-114.548	375.298	-116.298	379.068	-118	383.091	-119.091	386.774	-121	390.59	-122.59	394.34	-124.34	398.09	-126.09	401.254	-129.254	404.711	-131.711	408	-134.237	410.918	-136.918	414	-140.115	416.124	-143.124
Nucleolites	latiporus	279	-31	284.947	-31	289.461	-31.5393	295.184	-31	299.889	-32	305.298	-31.2982	310.675	-31.325	316.073	-32	321.606	-33	327.139	-34	332.672	-35	338.205	-36	344.152	-36	349.484	-37.4841	353.982	-40.9822	359.094	-43	364.212	-45	369.234	-47.2339	373.318	-50.3178	377.816	-53.8159	383.193	-55.1927	387.984	-57.9837	393.096	-60	398.151	-62.1515
Nucleolites	letteroni	863	-104	866.742	-104	870.485	-104	874.227	-104	877.97	-104	881.712	-104	885.454	-104	889.197	-104	892.939	-104	896.682	-104	900.424	-104	904.166	-104	907.643	-104.643	910.875	-105.875	914.107	-107.107	917.065	-109	919.985	-110.985	922.924	-112.924	926.156	-114.156	929.095	-116.095	931.035	-119.035	933.681	-121.681	936.463	-124	939.559	-125.559
Nucleolites	lorioli	317	-77	321.846	-78	327.075	-78.0747	331.951	-79	336.564	-80.5636	341.229	-82	346.053	-83.0525	350.92	-84	355.541	-85.5414	360.197	-87	365.457	-87	369.474	-90	373.906	-92	378.531	-93.5315	382.837	-95.8366	386.435	-98.4346	390.74	-100.74	394.752	-103.752	398.764	-106.764	402.362	-109.362	406.374	-112.374	410.547	-115	414.978	-117	418.997	-119.997
Nucleolites	major	865	-117	870.265	-118.265	875.531	-119.531	880.796	-120.796	886.062	-122.062	891.463	-123	896.3	-125.3	901.385	-127	906.538	-128.538	911.307	-131	916.269	-133	921.162	-135.162	925.842	-137.842	930.738	-140	935.285	-143	940.174	-145.174	944.854	-147.853	949.533	-150.533	953.213	-154.213	957.262	-157	961.451	-159.451	965.837	-162.838	970.224	-166.224	973.611	-170.611
Nucleolites	micraulus	226	-129	230.645	-130	235.704	-130	240.763	-130	245.582	-130.582	250.468	-131	255.527	-131	260.414	-131.414	264.817	-133	269.327	-134.327	274.075	-135.075	278.337	-137	282.982	-138	287.444	-139.444	291.607	-141.607	296.063	-143.063	300.32	-145	304.55	-147	308.367	-150	312.423	-152.423	316	-156	319.87	-158.87	323.034	-162.034	325.904	-165.904
Nucleolites	orbicularis	891	-92	895.544	-92	900.916	-92	905.618	-91.6183	910.004	-92	914.388	-93.6125	918.772	-93.2278	922.808	-94	928.18	-94	933.098	-94.9024	937.682	-95	942.226	-97	947.184	-98	952.101	-99.1005	955.899	-100.899	960.816	-102	965.774	-103	970.318	-105	974.902	-106.902	978.994	-109.994	983	-113.121	986	-116.665	989.795	-120	994.339	-122
Nucleolites	quadratus	274	-55	281.162	-55	288.324	-55	295.072	-56	301.82	-57	308.568	-58	314.901	-60	321.166	-62.1662	327.109	-65.1092	333.345	-67.3451	339.408	-70	345.741	-72	352.075	-74	357.996	-76.9959	363.914	-80	369.589	-83.5891	375.239	-87.2392	379.889	-91.8894	385.247	-96.2466	390.311	-101.311	395	-106.531	398	-112.45	401.969	-117.969	407.033	-123.033
Nucleolites	renggeri	253	-98	257.642	-98	261.869	-99	266.511	-99	271.152	-99	275.794	-99	280.436	-99	285.077	-99	289.305	-100	293.532	-101	297.537	-102.537	301.159	-105	305.386	-106	309.434	-107.434	313.595	-108.595	318.068	-109	321.916	-110.916	326.37	-111.37	330.337	-113	334.399	-114.399	338.377	-116	342.19	-118	346.418	-119	349.87	-121.871
Nucleolites	scutatus	425	-125	432.994	-125	439.332	-127	446.498	-127	454.348	-126.652	461.465	-127.465	468.824	-129	476.404	-130	484.398	-130	491.149	-133	498.223	-135.223	505.067	-138	512.647	-139	519.399	-142	525.813	-145.813	531.638	-149.638	538.462	-152.462	544.405	-156	551	-159.157	554.494	-164	559	-169.246	563.705	-174.705	568.944	-179.944	575.672	-183
Nucleolites	strictestellatus	213	-126	215.372	-126	217.744	-126	219.701	-127	222.073	-127	224.444	-127	226.577	-127.577	228.774	-128	231.145	-128	233.103	-129	235.475	-129	237.432	-130	239.39	-131	241.538	-131.538	243.719	-132	245.771	-132.771	247.741	-133.741	250.004	-134.004	251.963	-135	253.944	-135.944	255.914	-136.914	258.177	-137.177	260.147	-138.147	262.117	-139.117
Nucleolites	terquemi	686	-89	689.932	-89.068	694.636	-89	699.782	-90	704.929	-89	708.175	-89.1745	712.985	-89.0148	717.796	-90.7959	722.443	-93	727.176	-93	731.908	-95	735.453	-95.5473	740.263	-96.2633	744.781	-98.781	749.423	-101	752.817	-103.183	756.473	-104	761.145	-106.145	764.663	-109.663	769.255	-112	773	-115.573	776	-119.891	778.209	-123	782.527	-126
Nucleolites	truncatus	259	-79	263.641	-80	267.454	-81	272.51	-81	277.565	-81	282.621	-81	287.676	-81	292.318	-82	296.959	-83	301.132	-85.1317	305.828	-86	310.469	-87	315.078	-88.078	319.752	-89	324.393	-90	328.62	-92	333.261	-93	337.903	-94	342.544	-95	346.771	-97	350.999	-98.9988	355.226	-101	359.453	-103	363	-105.68
Nudicidaris	elegans	213	-51	219.409	-51	225.403	-52	231.397	-53	237.392	-54	243.386	-55	249.381	-56	254.961	-58	261.369	-58	267.364	-59	273.358	-60	279.353	-61	285.245	-62.2454	290.927	-64	296.359	-66.3588	302.062	-68.062	306.886	-71.8864	312.42	-74	317.586	-77	322.531	-80.5314	327.089	-85	332.18	-88.1804	337	-92.0068	341.173	-96
Nudicidaris	sublaevis	266	-68	271.795	-69.7951	278.249	-70	284.373	-71	290.912	-71	297.319	-71.3186	303.575	-72	309.285	-74	315.29	-75.2897	321.12	-77	326.83	-79	332.954	-80	338.665	-82	343.972	-84.9723	349.257	-88	354.684	-90.6838	360.186	-93.186	365.395	-96.3953	368.897	-100.897	374.151	-104	379.861	-106	384.525	-110.525	389	-115.211	393.065	-120.065
Orbigniana	canaliculata	379	-124	385.599	-124	391.783	-123	397.968	-122	404.152	-121	409.652	-123.652	416.107	-124	422.499	-124.499	428.337	-125.663	434.661	-125	440.845	-126	447.021	-127.021	452.8	-129	458.57	-131	464.341	-133	470.371	-134.371	476.295	-136	482.046	-138.046	487.422	-141	492.843	-143.843	498.095	-147.095	503.904	-149	509.184	-152.184	514.202	-156
Orbigniana	ebrayi	705	-76	719.045	-77	734.333	-77	748.793	-79	763.252	-81	777.503	-81.5031	791.535	-82.5351	806.216	-84	820.676	-86	835.549	-87	850.009	-89	864.468	-91	878.099	-95	892.102	-98.1022	904.963	-103.963	918.116	-109.116	931.269	-114.269	944.183	-120	957.283	-125.283	970.203	-131	983.004	-137.004	996.45	-141.45	1009.02	-148	1020.41	-156
Orthopsis	saemanni	253	-71	259.255	-72	265.923	-72	272.592	-72	278.846	-73	284.687	-75	290.527	-77	296.552	-78.5524	302.207	-81	308.462	-82	314.214	-84.2135	320.101	-86.1005	325.568	-89	331.289	-91.2888	336.834	-94	342.477	-96.4771	347.778	-99.7784	353.08	-103.08	358.381	-106.381	363.55	-110	368.69	-113.691	373.699	-117.699	379	-121	384.012	-125
Orthopsis	varusensis	170	-64	174.395	-64	178.79	-64	183.185	-64	187.41	-64.4104	190.811	-64.8111	194.798	-65.7976	198.784	-66.7841	203.064	-67.0635	207.05	-68.05	211.052	-69	215.023	-70.023	218.717	-71.7165	222.58	-73	226.397	-74.3966	229.797	-76.7973	233.491	-78.4909	236.892	-80.8916	240.292	-83.2923	243.693	-85.693	247.133	-88	250.494	-90.4945	252.895	-93.8952	256.003	-97.003
Pachyclypus	semiglobus	503	-121	514.923	-120.923	526.783	-121	538.675	-123	550.981	-124	562.459	-127	573.076	-128.076	583.535	-133.535	594.58	-137.58	605.469	-142	616.947	-145	628.01	-149	639.052	-153.052	649.308	-159	660.555	-162.555	671.02	-168	681.473	-173.473	689.932	-180.932	700.098	-187.098	709.971	-193.971	720.138	-200.138	730.015	-207	739.591	-214.591	748.878	-222.878
Panglyptus	douvillei	717	-89	734.863	-89.8633	752.141	-92.1407	768.349	-97	785.327	-100	802.305	-105	819.697	-107	836.261	-113	852.877	-118.877	869.389	-125	885.674	-131.674	902.073	-138.073	917.886	-145.886	933.989	-153	949.805	-160.805	965.911	-167.911	981.724	-175.724	997.244	-184.244	1011.06	-194.057	1025.28	-204.284	1039.34	-216.34	1053.69	-227.688	1067.33	-239.33	1079.2	-251
Panglyptus	kaufmanni	353	-22	362.327	-23	371.239	-25	380.98	-25	389.892	-27	399.219	-28	408.545	-29	417.457	-31	426.37	-33	434.906	-35.9065	443.552	-38.5516	452.278	-41	460.776	-44	469.194	-47.1941	476.944	-52	484.727	-56.7269	492.2	-62.2005	499.967	-66.9669	507.44	-72.4404	515.293	-77	519.559	-84.5591	525.046	-92	531.799	-97.7991	538.687	-104.687
Paracidaris	babeaui	1030	-71	1038.25	-72	1046.5	-71	1055.57	-72	1065.04	-72.0444	1073.72	-74	1082.8	-75	1091.33	-77.3277	1099.5	-80.503	1107.38	-84.3854	1115.56	-87.5607	1123.03	-91.0289	1130	-97.0462	1136.33	-103.329	1143.92	-107.919	1150.8	-112.801	1157.81	-118.805	1165.1	-124.102	1172.69	-128.691	1179.4	-134	1185.87	-139.87	1192.87	-145.874	1199.46	-151.463	1206.05	-157.053
Paracidaris	blumenbachi	276	-111	285.847	-104.153	295.986	-98.014	305.833	-91.1674	316.375	-86	326.986	-81	338.008	-76.9917	348.623	-72	360.045	-68.9555	371.089	-65	382.943	-63	394.797	-61	407.065	-60	419.333	-59	432.016	-59	444.284	-58	456.552	-59	468.821	-60	481.356	-60.3558	492.943	-61	504.797	-63	517.065	-64	528.919	-66	540.547	-68.5469
Paracidaris	bouchardi	226	-61	231.117	-61.1166	236.819	-61.819	242.521	-61.4786	249.145	-61	254.724	-62	261.132	-63	266.503	-64.5025	271.876	-66	277.029	-67.9713	281.852	-68.8524	286.969	-70.969	292.535	-74	298.114	-77	303.369	-79.3691	309.072	-82.0715	314.188	-86.1881	319.431	-90	324.714	-93.7142	329.831	-97.8308	335.24	-101.24	340.357	-105.357	345.67	-109	350.883	-112.883
Paracidaris	caumonti	888	-72	895.63	-72	903.26	-72	910.475	-73	918.074	-73.0743	924.907	-75	932.086	-76.0864	938.509	-79	945.311	-81	951.786	-83.7864	958.499	-86	964.92	-88.9198	971.486	-91.4865	977.76	-94.7602	984.327	-97.3269	990.308	-101.308	996.582	-104.582	1002.79	-108	1008.54	-112.543	1014.82	-115.817	1020.8	-119.798	1026.19	-125.193	1030.47	-130.467	1034.74	-135.741
Paracidaris	desori	562	-45	576.812	-47.8115	590.224	-54	603.715	-50	618.449	-47	632.768	-45	647.915	-45	663.063	-47	677.797	-50	693.254	-51.2535	708.092	-54	722.826	-57	736.731	-62	750.635	-67	764.541	-72	778.022	-78.0222	791.076	-85.0764	803.545	-93.5448	815.427	-103.427	827.896	-111.896	839	-121.515	851.125	-130.125	863.594	-138.594	874.769	-148.769
Paracidaris	florigemma	599	-81	617.121	-81.1209	634.513	-83	652.684	-83	670.855	-83	688.198	-85	705.126	-88	721.226	-93	737.326	-98	754.18	-101.18	769.94	-107	785.442	-113.442	801.22	-119.22	816.582	-126	831.604	-133.604	846.796	-140.796	861.988	-147.988	876.301	-157.301	890.454	-167	903.927	-176.927	917	-186.755	930.369	-198	943.988	-208.988	957.013	-220
Paracidaris	laeviscula	825	-189	847.605	-188	870.624	-188	893.228	-189	915.419	-191	937.431	-195.431	958.557	-202	980.333	-207	1002.11	-212	1023.47	-218	1044.83	-224	1065.55	-231.553	1086.32	-239	1106.43	-248	1126.98	-255.977	1147.94	-262.941	1167.21	-274	1186.94	-283.938	1205.85	-295.851	1225	-307.08	1242.96	-320	1261.83	-332	1279.21	-346.209	1296.95	-360.951
Pedina	arenata	209	-65	213.713	-65.7128	218.602	-66	224.438	-66	230.275	-66	235.697	-67	240.705	-69	246.127	-70	251.55	-71	256.558	-73	261.693	-74.6929	266.988	-76	271.997	-77.9972	277.003	-80.0029	281.716	-82.7157	286.428	-84.5715	290.848	-86.8484	295.794	-89	300.802	-91	305.28	-94.2796	309.992	-96.9924	314.583	-100	318.418	-103.418	322.838	-106.838
Pedina	charmassei	1001	-75	1029.63	-78	1059.51	-82	1088.56	-86	1117.61	-90	1145	-98	1174.46	-103	1203.1	-110	1231.32	-118	1259.13	-127	1286.52	-137	1313.91	-147	1340.47	-159	1367.87	-169	1394.43	-181	1419.82	-195.824	1445.49	-210	1470.28	-226.278	1494.04	-245.041	1514.97	-264.975	1538.32	-283.323	1562	-302.121	1586.61	-317.606	1608.66	-337.661
Pedina	davousti	349	-70	357.956	-71	367.231	-71.2305	375.868	-73	384.824	-74	393.779	-75	402.321	-77	411.277	-78	420.165	-79.1646	428.548	-81.5476	436.902	-84	445.021	-87.0208	452.743	-91	460.615	-94.6152	468.413	-98.4125	476.296	-102	484.424	-105	492.097	-109.097	499.436	-114	506.735	-119	514.034	-124	521.236	-129.236	528.218	-135	535.366	-140.366
Pedina	gervillei	277	-40	284.059	-40	289.461	-40	295.691	-42	302.336	-43	308.98	-44	315.625	-45	322.19	-46.1903	328.085	-49	333.93	-51.9303	339.8	-54.8002	345.534	-58	351.247	-61.2473	357.117	-64.1173	362.694	-67.6943	368.271	-71.2714	373.849	-74.8485	380.011	-77.0114	385.881	-79.8813	392.044	-82.0442	397.464	-86	402.613	-90.6126	407.897	-94.8968	412.888	-99.8881
Pedina	gigas	616	-186	633.791	-186	651.167	-187	668.13	-189	685.506	-190	702.468	-192	719.016	-195	735.692	-197.692	751.284	-203	766.71	-208.71	782.309	-214	796.849	-221.849	811.479	-229.479	826.109	-237.109	840.739	-244.739	855.523	-252	870	-260	884.476	-268	899.782	-274	914.259	-282	928.322	-291	942.858	-298.858	956.902	-307.902	970.068	-319.068
Pedina	inflata	359	-52	369.082	-52	378.238	-52.2375	387.175	-55	396.015	-56	405.683	-57	414.662	-59.6622	423.549	-62.5487	432.201	-66	441.322	-68.3217	450.501	-70.5011	459.548	-73	468.802	-75	478.039	-77.0392	486.633	-80.6329	495.32	-84	503.82	-87.8201	512.414	-91.4137	520.596	-96	528.429	-101.429	535.437	-107.437	543.445	-112.445	551.64	-117	559.461	-122.461
Pedina	michelini	487	-62	500.02	-63	513.04	-64	525.163	-67.1633	537.299	-70.2986	549.199	-74	561.569	-76.5692	573.168	-81	584.531	-86	595.894	-91	606.596	-97.5957	617.559	-103.559	628.326	-110	639.194	-116.194	649.865	-122.865	661.121	-128.121	671.792	-134.792	682.463	-141.463	692.841	-148.841	703.512	-155.512	713.844	-163	724.561	-169.561	734.939	-176.939	744.61	-184.61
Pedina	sublaevis	311	-50	320.67	-49	330.339	-50	340.423	-50	349.679	-52	359.247	-53.2466	368.134	-56.1344	376.729	-59.7293	385.324	-63.3242	393.626	-67.6262	401.928	-71.9282	410.74	-75	419.167	-79	428.006	-82.0058	436.308	-86.3077	444.317	-91.3169	452.461	-96	460.628	-100.628	468.93	-104.93	476.353	-111.353	484.07	-117.07	492.372	-121.371	500.381	-126.381	506.804	-133.804
Phyllobrissus	pulvinatus	710	-88	727.955	-89	744.667	-91	761.793	-92	778.506	-94	794.804	-97	811.93	-100	828.642	-104	844.94	-109	861.238	-114	877.122	-120	893.006	-126	909.215	-131.215	924.84	-137.84	940.172	-145.172	956.09	-151.09	972.011	-157	986.34	-165.34	1001.54	-173	1016.42	-181.418	1031.23	-190	1045.87	-199	1059.07	-210.071	1073.23	-220.231
Phyllobrissus	thevenini	741	-49	746.553	-49	752.105	-49	757.658	-49	762.382	-51	767.661	-51.6608	773.073	-52	777.797	-54	782.662	-55.6615	787.245	-58	791.97	-60	796.784	-61.7835	801.588	-63.5884	806.686	-64.6863	811.695	-66	816.419	-68	821.143	-70	825.867	-72	830.125	-75.1253	834.073	-79	838.564	-81.5636	843.107	-84	847	-86.8312	850.393	-90.3927
Phymechinus	jauberti	761	-45	784.583	-45	806.924	-48	830.507	-50	853.676	-53	876.305	-57.305	898.772	-62	920.787	-67.7868	943.453	-72	964.976	-78.9757	986.064	-87	1007.58	-94	1028.18	-101.184	1049.36	-109	1070.03	-118.029	1091.1	-126.099	1111.88	-134.875	1132.07	-145.066	1151.38	-157.378	1169.4	-171.397	1187.83	-185.83	1207.43	-197.435	1226.04	-210.04	1244.77	-223.766
Phymechinus	mirabilis	303	-70	310.779	-69	318.972	-69	326.751	-70	333.702	-71	341.895	-71	348.891	-71.8907	356.734	-72.7344	364.578	-73.5781	371.836	-75.836	379.094	-78.0939	385.352	-81.3518	392.448	-84	399.575	-86.5748	406.833	-88.8327	413.798	-91.7977	420.47	-95.4699	427.142	-99.142	433.521	-103.521	439.901	-107.9	446.573	-111.573	453.245	-115.245	459.468	-120	466.003	-124.003
Phymosoma	legayi	270	-82	276.792	-83	283.413	-84.4132	290.377	-85	297.169	-86	303.679	-87.6794	309.925	-90	316.214	-92.2139	322.266	-93	328.041	-95.0413	334.022	-98	340.4	-100	346.364	-103	352.232	-106.232	357.913	-109.913	363.427	-114	369.39	-117	374.94	-121	380.346	-125.346	385.625	-130	390	-134.589	394.805	-139.805	399	-144.688	403.875	-149.875
Phymosoma	morieri	771	-84	778.181	-86	785.549	-87.5487	792.957	-89	800.552	-90	805.932	-94.9324	812.671	-98	819.852	-100	826.73	-102.73	833.565	-105.565	839.814	-109.814	846.649	-112.65	853.192	-116.192	859.148	-121.148	865.562	-123	871.328	-127	877.095	-131	881.69	-135	887.323	-139.323	892.395	-145	899	-148.161	903.656	-153.656	909.613	-158.613	914.862	-163.862
Phymosoma	supracorallinum	495	-47	500.174	-47	504.934	-48	509.784	-48.7838	514.454	-50	519.151	-51.1514	523.56	-53	528.32	-54	533.057	-55.0565	537.426	-57	541.771	-59	546.117	-61	550.62	-62.6203	555.158	-64.1577	559.155	-67	563.5	-69	567.598	-71.5983	571.55	-74.5499	575.209	-78.2086	578.867	-81.8673	582.744	-85	586.478	-88.4777	590.722	-90.7222	594.674	-93.6738
Plegiocidaris	babeaui	480	-61	492.953	-61	507.149	-60	521.759	-60	535.126	-61	549.321	-62	563.103	-64	576.056	-66	589.423	-69	602.376	-73	614.94	-77.9397	628.199	-81.1993	640.287	-87.2874	652.083	-94.0826	663.827	-101	675.952	-107	687.761	-113.761	698.97	-121.97	710.254	-130	720.682	-138.682	731.432	-148	742.222	-157.222	753.139	-166.139	763.762	-175.762
Plegiocidaris	bradfordensis	662	-43	681.599	-44	702.441	-44	722.039	-43	742.037	-45.0371	761.168	-47.1677	780.836	-50	799.722	-54.7218	819.731	-56.7311	838.804	-61	858.403	-64	877.174	-69	895.53	-75	913.334	-82.3338	930.172	-92	947.699	-100	964.575	-109.575	980.948	-118.948	997.443	-129.443	1013.64	-140.644	1030.14	-151.139	1044.05	-165.048	1059.37	-178.371	1073.99	-191.987
Plegiocidaris	cervicalis	370	-81	380.099	-82	388.955	-84	399.053	-85	408.738	-87	418.591	-88.5915	428.521	-90	438.145	-91.8548	447.476	-93	456.527	-95.4726	466.011	-97.0113	474.324	-102.324	483.728	-105	492.584	-109	501.311	-113.311	509.916	-117.916	518.522	-122.522	526.42	-127.42	534.732	-132.732	543.063	-138	551.65	-142.65	559.67	-148.67	567.396	-155.396	574.416	-162.416
Plegiocidaris	coronata	537	-47	551.193	-49	564.688	-50.6878	578.532	-51.5318	592.531	-54	606.725	-56	619.676	-59	633.615	-61.6146	645.287	-68.287	658.771	-72	671.803	-76.8032	685.087	-81	697.623	-87	710.16	-93	722.697	-99	734.579	-106.579	745.666	-114.666	757.752	-121.752	770.186	-128	781.895	-136	792.841	-145.84	804.341	-154.341	815.549	-163.549	826.757	-172.757
Plegiocidaris	crucifera	723	-109	745.907	-108	768.4	-106	790.893	-104	812.687	-104.313	835.465	-107	857.544	-108	878.562	-111.562	900.873	-116	921.709	-118	943.85	-122.85	965.038	-130	985.911	-136.089	1006.3	-145	1027.39	-152.387	1047.27	-161.271	1066.98	-172	1086.4	-182	1105.99	-193	1123.83	-206.828	1142.66	-219.662	1160.91	-233.91	1179.45	-247.451	1196.11	-264.113
Plegiocidaris	desnoyersi	867	-65	874.74	-66	882.894	-66	890.635	-67	898.375	-68	906.115	-69	913.855	-70	921.595	-71	928.921	-73	936.661	-74	943.987	-76	951.313	-78	957.866	-81.866	965.096	-84.0964	971.634	-88	978.131	-92	985.03	-95.0305	991.541	-99	998.027	-103.027	1004.09	-108.086	1010	-113.205	1015.7	-118	1021.85	-122.848	1027.61	-128.614
Plegiocidaris	desori	435	-63	447.084	-63.084	459.238	-63	472.185	-63	485.132	-63	497.665	-64	508.969	-67.9686	521.074	-70	532.779	-73	544.342	-76.3421	555.547	-80.5474	566.65	-85	577.665	-89.6652	588.403	-95	598.865	-101	609.231	-107.231	619.789	-113	629.884	-119.884	639.332	-128.332	649.073	-136.073	658.521	-144.521	668.555	-151.555	678.296	-159.296	687.744	-167.744
Plegiocidaris	houllefortensis	252	-42	257.921	-43	263.842	-44	269.349	-46	275.27	-47	281.135	-48.1354	286.698	-50	292.205	-52	297.796	-53.7965	303.741	-54.7407	309.554	-56	315.336	-57.3362	320.982	-59	326.346	-61.346	331.582	-64	336.77	-66.77	341.836	-69.8356	346.901	-72.9011	351.674	-76.6738	356.739	-79.7393	361.219	-84.2191	365.577	-87.5775	370.35	-91.3502	375.123	-95.1228
Plegiocidaris	jacobi	168	-71	173.628	-70	179.256	-69	184.884	-68	190.513	-67	196.141	-66	202.183	-66	208.159	-65.8406	213.854	-65	219.896	-65	225.524	-66	231.152	-65	237.195	-65	243.237	-65	248.451	-67	253.763	-67.2371	258.914	-68.9142	264.507	-70	270.549	-70	276.125	-71.1254	280.977	-72	286.605	-73	291.872	-74.8721	297.033	-77
Plegiocidaris	kimmeridgiensis	868	-59	876.18	-60	884.359	-61	892.125	-63	899.922	-64.9224	907.757	-66.7566	915.421	-69	923.601	-70	931.78	-71	939.96	-72	947.726	-74	955.347	-76.3473	962.842	-79	969.779	-83	976.716	-87	983.653	-91	990.591	-95	997.373	-99.373	1003.74	-104.743	1010.11	-110.112	1016.48	-115.482	1022.56	-121.559	1028.9	-127	1034.59	-132.591
Plegiocidaris	laeviscula	260	-28	267.86	-28	275.72	-28	283.117	-27.1169	289.26	-27.2604	296.283	-27.2827	303.845	-28	310.913	-29.9129	318.322	-31	325.768	-32	333.214	-33	340.245	-35	347.195	-37.1955	353.339	-41.3391	359.268	-46	365.626	-49.6262	371.77	-53.7697	378.206	-57.2061	383.35	-62.3497	389.493	-66.4932	395.486	-71	401.275	-76	407.045	-81.0451	413.189	-85.1887
Plegiocidaris	langrunensis	271	-65	276.591	-66.5913	282.672	-67	288.509	-68	294.345	-69	300.181	-70	306.017	-71	311.603	-72.6032	317.275	-74	322.697	-76	328.377	-77.377	333.968	-78.9682	339.56	-80.5595	345.151	-82.1508	350.221	-85	355.643	-87	361.065	-89	366.487	-91	371.495	-94	376.941	-95.9409	382.338	-98	386.538	-101.538	390.957	-105.957	395.67	-109.67
Plegiocidaris	marginata	1180	-106	1190.95	-108	1202.31	-109	1213.26	-111	1223.8	-114	1234.33	-117	1244.9	-119.904	1255.4	-123	1265.93	-126	1276.06	-130	1286.12	-134.124	1295.92	-138.916	1305.71	-143.708	1315.29	-149	1325	-154	1334.79	-158.792	1344.41	-164	1353.79	-169.791	1363.29	-175.291	1372.5	-181.497	1381.58	-188	1390.62	-194.617	1398.12	-202.117	1405.03	-211.03
Plegiocidaris	matheyi	327	-40	335.104	-40	343.208	-40	350.897	-41	359.001	-41	366.691	-42	374.795	-42	382.898	-42	390.174	-44	397.035	-47	404.31	-49	411.414	-51.4141	417.73	-55.7301	424.339	-59.3391	430.655	-63.6551	436.971	-67.9712	444.235	-70	450.096	-74	456.677	-77.6767	462.993	-81.9927	469.602	-85.6017	475.884	-90	481.648	-95.648	487.378	-101.378
Plegiocidaris	microstoma	438	-114	448.139	-115	458.279	-118	467.59	-123	478.394	-123.606	488.786	-121.214	499.665	-120	510.633	-121	522.015	-121	531.74	-125	542.208	-127.208	551.605	-132	560.941	-136.941	570.641	-141	579.966	-145.966	589.263	-151	598.406	-156.406	607.04	-163.04	615.967	-168.967	625.773	-172.773	634.99	-178	643.887	-184	652.554	-190.554	661.188	-197.188
Plegiocidaris	minor	163	-101	167.475	-101	171.671	-100.329	176.01	-100	180.342	-99.6576	183.799	-99.2007	188.191	-99	192.665	-99	197.14	-99	201.615	-99	205.675	-100	210.15	-100	214.624	-100	218.27	-102	221.941	-103.941	225.977	-105	229.623	-107	233.269	-109	236.94	-110.94	240.397	-113.397	243.854	-115.854	247.604	-117.604	250.768	-120.768	254.225	-123.225
Plegiocidaris	monasteriensis	695	-54	713.801	-57	734.673	-57	755.092	-58.0922	773.931	-61	793.561	-62	813.19	-65	832.819	-68	852.448	-69	871.469	-73.4691	890.464	-78	908.437	-85	925.703	-93.7034	942.725	-103	960.2	-111.2	976.009	-121.991	991.742	-125	1007.75	-136.748	1023.68	-148.678	1039.61	-160.608	1056.12	-171.125	1072.35	-182.348	1087.28	-195.278	1103.79	-205.794
Plegiocidaris	monolifera	361	-92	369.577	-95	378.568	-97	387.395	-99.3953	395.803	-102.803	404.211	-106.211	412.912	-108.912	421.613	-111.613	430.443	-114	439.02	-117	447.422	-120.422	455.537	-124.537	463.652	-128.652	471.671	-133	479.248	-137	487.29	-141.29	495.405	-145.405	502.813	-149.813	509.221	-155.221	517.043	-160.043	523.395	-167	529.687	-172.687	536	-179.306	542.039	-186.039
Plegiocidaris	saemanni	675	-258	697.323	-257.323	719.085	-258	740.504	-257.504	761.513	-262	783.555	-264	806.012	-265	828.883	-265	850.511	-268	872.139	-271	893.767	-274	914.153	-280	934.124	-287	953.775	-294.775	973.169	-303.169	991.977	-312.977	1010.7	-323	1029.42	-333	1047.4	-343.401	1065.47	-355	1083.55	-366.553	1100.48	-379.483	1117.7	-391.705	1134.46	-406.463
Plesiocidaris	alpina	377	-75	384.982	-78	393.792	-79	402.425	-80.4255	410.998	-82	419.394	-84	428.144	-85.144	437.014	-86	445.824	-87	454.448	-88.4482	462.728	-90.7281	471.301	-92.3009	479.407	-95	487.389	-98	495.37	-101	503.249	-104.249	510.943	-107.943	518.901	-111	526.054	-116	533.44	-120.44	540.548	-125.548	547.656	-130.656	554.765	-135.765	562.166	-140.166
Plesiocidaris	durandi	315	-67	323.807	-67	331.849	-68.8485	340.593	-69	348.697	-70.6969	356.55	-73	364.114	-76	372.507	-77	380.072	-80	387.743	-82.7427	395.2	-86	402.765	-89	410.329	-92	417.894	-95	425.324	-98.324	432.723	-101.723	440.173	-105	447.228	-109.228	453.335	-114.335	458.148	-121.148	465.254	-125.254	472.095	-130	478.588	-135.588	484.815	-141.815
Pleurodiadema	gauthieri	696	-68	702.628	-68	709.256	-68	715.47	-69	722.069	-69.0692	727.635	-71.6346	734.111	-72	739.937	-73.9369	746.088	-75.0881	752.338	-76	758.39	-77.3905	764.352	-79	769.151	-82	774.672	-84.6724	780.238	-87.2378	785.51	-90.5103	790.49	-94.4899	795.664	-98	801.049	-101	806.307	-104.307	810.994	-108.994	815.974	-112.974	821.246	-116.246	825.933	-120.933
Pleurodiadema	nudum	823	-150	844.256	-152	865.098	-153	886.768	-154	908.438	-155	928.865	-159	949.707	-162	970.549	-165	990.976	-169	1012.16	-171.164	1031	-179.002	1049.36	-188	1068.13	-196	1086	-206.072	1103.01	-217.01	1120.68	-227.676	1138.34	-238.342	1155.6	-250	1173.54	-260	1190.76	-271.755	1207.54	-284.543	1224.47	-297	1241.12	-310.118	1256.45	-325
Pleurodiadema	stutzi	226	-56	232.052	-55	238.518	-55	244.57	-56	250.733	-56.7326	256.674	-58	262.726	-59	267.671	-60.6711	273.173	-63	278.81	-65	284.448	-67	289.768	-69.7677	295.723	-71	301.361	-73	306.999	-75	312.45	-77.4501	317.901	-79.901	323.498	-82	329.096	-84.0957	334.359	-87	339.582	-90	343.863	-93.8627	349.021	-97.0207	352.667	-101
Polycidaris	collenoti	292	-36	300.137	-37	308.689	-37	316.826	-38	324.974	-38.9738	333.514	-39	341.168	-40.8322	348.546	-42	356.19	-44.1903	363.702	-46.7015	370	-50.8866	376.781	-55	383.771	-58.7707	390.696	-62.6961	397.879	-66	404.254	-71.2541	410.887	-75.8866	417.32	-81	423.859	-85.8588	430.491	-90.4913	435	-97.1752	441.049	-102.049	446.389	-108.389	451.729	-114.729
Polycidaris	legayi	697	-186	718.624	-188	741.076	-188	763.528	-188	785.152	-190	807.19	-191	828.4	-190	849.609	-193	870.819	-196	891.614	-200	912.824	-203	934.447	-205	956.071	-207	976.32	-212.32	996.419	-216	1016.8	-221	1037.13	-226.129	1058.28	-229.277	1078.36	-235	1098.33	-241	1117.88	-248	1136.6	-257	1155.52	-265.524	1174.33	-274.329
Polycidaris	trouvillensis	440	-96	452.939	-96	465.05	-98	477.989	-98	490.1	-100	502.211	-102	514.736	-103	526.599	-105.599	538.543	-108	550.169	-111.169	561.662	-114.662	572.862	-118.862	584.647	-121.647	595.369	-127	606.461	-131.461	617.106	-137	626.974	-143	636.428	-150	646.623	-156.623	655.944	-163.944	665.679	-171.679	674.586	-178.586	683.907	-185.907	692.521	-193.521
Polycyphus	arabicus	394	-52	404.801	-54	415.188	-57	425.161	-61	435.548	-64	445.935	-67	456.322	-70	466.295	-74	476.483	-77.4825	487.049	-80.049	497.323	-83.3227	507.015	-88	516.284	-92.2843	525.961	-97	535.66	-101.66	545.906	-105	555.622	-109.622	565.024	-115	574.412	-120.412	583.807	-125.807	593.202	-131.202	602.89	-135.89	612.403	-141	621	-148.133
Polycyphus	corallinus	900	-72	906.731	-73	913.462	-74	920.607	-74	927.338	-75	934.484	-75	941.215	-76	947.531	-78	953.893	-79.8926	960.165	-82	966.482	-84	972.798	-86	979.082	-88.0816	985.432	-90	991.335	-93	997.168	-96.1678	1002.81	-99.806	1008.74	-102.737	1014.08	-107.082	1019.43	-111.428	1024.68	-116	1029.83	-120.826	1035.17	-125.171	1040.22	-130.223
Polycyphus	normannus	215	-65	220.98	-65	226.131	-67	232.111	-67	237.478	-68.4781	243.242	-69	248.393	-69	253.544	-71	259.11	-72	264.675	-73	270.17	-74.1701	275.57	-75.57	280.957	-77	285.784	-79.7839	290.891	-81.8909	296.291	-83.2907	301.398	-85.3977	306.3	-88	311.037	-91	315.84	-93.8399	319.654	-97.654	324.248	-101	328.989	-103.989	333.217	-108.218
Polycyphus	textilis	360	-57	368.379	-58.3791	376.658	-60	385.194	-61	393.73	-62	401.895	-63.8953	409.974	-66	417.775	-68.7747	425.803	-71	433.925	-73	442.033	-75.0332	449.755	-78	457.462	-81	465.12	-84.1201	472.62	-87.6205	479.828	-91.828	486.743	-96.7426	493.657	-101.657	500.279	-107.279	506.901	-112.901	513.229	-119.229	519.851	-124.851	526.18	-131.18	532.095	-137.095
Polydiadema	complanatum	227	-37	231.673	-37	234.659	-39.6585	239.19	-40	243.448	-41	247.707	-42	251.965	-43	256.638	-43	260.897	-44	264.817	-45.8169	269	-47	273.183	-48.1826	277.103	-50	281.255	-51.2553	285.205	-53	289.464	-54	293.308	-56	297.108	-58.1079	300.997	-60	304.595	-62.5949	308.192	-65.1919	311.789	-67.7889	315.386	-70.386	318.276	-73.2759
Polydiadema	inaequale	816	-119	837.707	-119	858.707	-122.707	879.465	-127	899.929	-132	919.979	-138	938.849	-146.849	958.006	-155.006	976.577	-164.577	994.855	-174.855	1013.72	-183.719	1033.17	-191.169	1052.05	-200	1069.85	-210	1087.76	-219.761	1106.04	-230.039	1124.32	-240.317	1142.01	-252	1159.41	-264.409	1176.22	-278.223	1192.45	-293.451	1208.27	-308.265	1224.11	-323	1240.18	-337.185
Polydiadema	langi	199	-54	205.035	-54	210.655	-55	216.69	-55	222.31	-56	227.658	-57.6579	233.137	-59	238.535	-60.5353	243.681	-62.6811	249.12	-64.1198	254.559	-65.5585	259.704	-67.7043	264.788	-70	269.703	-72.703	274.786	-75	279.578	-78	283.555	-81.5547	288.162	-85	292.968	-87.9676	297.528	-91.5276	302.124	-95	306.648	-98.6476	310.5	-102.501	314.768	-106.768
Polydiadema	mamillanum	742	-73	764.337	-73	786.673	-75	806.524	-75	828.023	-79.0227	849.54	-83	870.22	-87	891.314	-92	911.702	-98.7023	931.844	-106	951.11	-114	969.547	-122	988.984	-131	1008.47	-138.469	1027.69	-148	1044.91	-160.915	1062.05	-174.053	1079	-186.683	1096.29	-199	1114.64	-210.637	1132.07	-223.067	1148.5	-236.497	1165.76	-250.756	1183.02	-265.015
Polydiadema	princeps	453	-98	465.693	-100	478.386	-102	491.349	-103.349	503.358	-107	515.637	-110	527.502	-114	539.366	-118	551.163	-122.163	562.775	-126.775	574.961	-130	586.876	-133.876	598.781	-137.781	610.685	-141.685	622.297	-146.297	633.456	-152	644.348	-158.348	654.285	-167	664.935	-173.935	675.115	-182	685.229	-190.228	695.375	-198.375	704.815	-206.815	714.962	-214.962
Prosalenia	marcoui	304	-69	310.78	-69	317.146	-70	323.512	-71	329.877	-72	336.243	-73	343.023	-73	349.803	-73	356.169	-74	362.121	-76	368.072	-78	374.31	-79.3099	379.983	-81.9828	385.949	-83.9486	392.293	-85	397.88	-87.8801	403.782	-90	409.32	-93	414.606	-96.6059	419.572	-99.5717	425.245	-102.245	430.332	-106.332	435.419	-110.419	440.506	-114.506
Psephechinus	daguini	659	-241	678.795	-242.795	698.297	-245.297	717.716	-248	738.668	-249	759.207	-251	778.941	-253.059	798.627	-255	819.165	-257	839.289	-260	859.292	-263.292	878.709	-268	898.296	-272.296	916.886	-279	934.939	-287	952.992	-295	970.447	-304.447	988.191	-313.191	1004.67	-325	1021.63	-335.63	1037.29	-348	1054.07	-359.069	1069.47	-373.471	1085.34	-385.337
Psephechinus	deslongchampsii	263	-36	269.329	-36	275.658	-36	281.159	-36	287.488	-36	293.285	-37.2849	298.904	-39	304.818	-40	311.148	-40	316.234	-41	322.149	-42	328.064	-43	333.692	-44.6921	339.339	-46.3391	344.693	-48.6931	350.047	-51.0472	355.153	-54	360.462	-56.4624	365.231	-60.2306	369.706	-64.706	374.474	-68.4742	379.757	-71	384.429	-75	389.365	-78.3648
Psephechinus	distinctus	195	-34	200.106	-35	205.212	-36	210.517	-36.5173	215.837	-37	220.943	-38	225.742	-39.7416	231.109	-40.1093	235.846	-42	240.538	-42	245.455	-43.455	250.237	-45.2369	254.726	-47.7259	259.304	-50	263.704	-52.7039	268.193	-55.1929	272.389	-58.389	276.292	-62.2922	279.691	-66	283.27	-69.2702	287.466	-72.4663	291.37	-76.3695	295.566	-79.5657	299.469	-83.4689
Psephechinus	jauberti	471	-60	484.245	-61	497.49	-62	510.321	-64	522.522	-67.5216	535.402	-69.4021	546.818	-74.818	559.113	-78.1126	571.114	-82.1144	583.116	-86.1161	595.581	-89	607.412	-93.4124	618.828	-98.8284	629.659	-105.659	640.489	-112.489	651.037	-120	661.856	-126.856	672.393	-134.393	682.931	-141.931	694.054	-148.054	705.177	-154.177	715.714	-161.714	726.355	-169	736.701	-177
Psephechinus	michelini	696	-119	716.262	-123	736.939	-126	757.142	-130.142	776.742	-135.742	796.069	-142	815.355	-148.355	834.108	-156	852.797	-163.797	871.225	-172.225	889.653	-180.653	907.203	-191.203	924.166	-203.166	939.716	-215.716	956.679	-227.679	973.35	-240.35	988.607	-253.607	1004.57	-266.57	1020.51	-281	1035.33	-295.326	1049.7	-310.704	1066.37	-323.374	1082.17	-338.166	1095.54	-354.544
Psephechinus	morieri	693	-42	697.512	-43	702.895	-43.8953	708.192	-45	713.947	-45	719.287	-46	724.736	-46.7362	729.967	-48	734.924	-49.9243	740.165	-51.1649	745.159	-53	750.085	-55	755.011	-57	759.956	-58.9555	764.61	-61.6103	768.972	-64.9721	773.627	-67.6269	778.282	-70.2816	782.91	-73	787.008	-77	791.66	-79.6601	796.031	-83	800.677	-85.6767	804.746	-89.7457
Psephechinus	pavyi	395	-66	405.171	-68	415.827	-68.8274	425.927	-71	436.098	-73	446.269	-75	456.439	-77	466.139	-80.1387	475.674	-83.6737	484.881	-88	494.158	-92.158	503.693	-95.693	513.228	-99.2281	522.177	-104.177	530.834	-109.834	539.783	-114.783	548.439	-120.439	556.721	-127	564.873	-133.873	573.237	-140.237	580.6	-147.6	586.964	-155.964	594.034	-164.034	600.398	-172.398
Psephechinus	schlumbergeri	1070	-39	1079.98	-40	1089.68	-40.3222	1099.11	-42	1108.67	-44	1118.17	-46.1693	1127.28	-49.2759	1135.54	-53	1144.28	-57	1153.3	-60.303	1162.16	-64	1171.32	-67	1180.05	-71	1188.85	-74.8509	1197.37	-79.3718	1205.85	-84	1214.12	-89.1206	1222.35	-94.3486	1230.4	-100	1238.22	-106.219	1243	-114.632	1249	-122.54	1256	-130.034	1261.96	-137.959
Pseudocidaris	choffati	305	-71	310.029	-71	315.041	-71.0412	318.89	-71.8903	323.874	-72	328.639	-72.6386	333.518	-73	338.133	-74	343.115	-74.1147	347.55	-75.5495	351.978	-77	356.179	-79	360.379	-81	364.58	-83	368.781	-85	372.694	-87.694	376.543	-90.5431	380.685	-92.685	384.534	-95.534	388.542	-98	392.232	-101.232	395.081	-105.081	398	-108.901	400.779	-112.779
Pseudocidaris	lusitanica	224	-50	230.583	-51	237.581	-51	244.409	-51.4091	250.334	-52	256.917	-53	263.354	-54.3538	269.67	-56	275.839	-58	282.006	-60.0056	288.125	-62.1252	294.245	-64.2448	300.072	-65.0716	305.856	-68	312.018	-70.0179	317.552	-73.5518	323.378	-76.3785	328.912	-79.9124	335.325	-81.3249	340.859	-84.8587	346.555	-88	351.634	-92.6335	355.874	-97.8744	360.822	-102.823
Pseudocidaris	mammosa	280	-90	286.911	-90.9111	294.163	-91	300.733	-92.7332	307.911	-93	314.848	-93.8483	321.759	-94.7593	328.67	-95.6704	335.408	-97	342.2	-98.1997	348.818	-99.8179	355.436	-101.436	361.761	-103.761	368.123	-106	374.582	-108	380.444	-111.444	386.477	-114.477	392.306	-118	398.541	-120.541	404.812	-123	409.899	-126.899	415.346	-131.346	420.792	-135.792	426.239	-140.239
Pseudocidaris	pulchella	174	-35	178.255	-35	182.509	-35	186.349	-36	190.427	-36.4268	194.444	-37	198.284	-38	202.124	-39	205.965	-40	209.391	-42	212.87	-43.8704	216.172	-46.1716	219.473	-48.4729	222.774	-50.7741	226.368	-52.3683	229.947	-54	233.373	-56	236.858	-57.8578	239	-60.6391	240.339	-64.339	243.905	-66	247.527	-67.5272	250.757	-70	253.837	-72.8369
Pseudocidaris	raratuberculata	456	-85	468.454	-88	481.814	-88.8142	495.02	-90	508.303	-91	521.172	-93	534.869	-93	547.737	-95	561.02	-96	574.303	-97	587.414	-98.4143	600.029	-101.029	612.909	-103	624.964	-106.964	636.407	-112.407	646.971	-119.971	658.706	-124.706	669.563	-131.563	679.834	-139.834	690	-148.149	698.376	-158.376	708.355	-167.355	717.626	-176.626	725	-187.268
Pseudocidaris	romani	538	-89	553.678	-89	568.941	-90	584.619	-90	599.882	-91	614.731	-93	629.581	-95	644.011	-98.0111	658.451	-101	672.886	-104	687.735	-106	702.12	-109.12	715.777	-114	730.15	-117.15	744.164	-121.164	758.179	-125.179	771.446	-131	785.037	-136.037	797.587	-143.587	808.43	-152.43	819.809	-162.809	831.359	-171.359	842.458	-181	853.288	-191.288
Pseudocidaris	thurmanni	195	-22	198.547	-23	203.337	-23	207.712	-24	212.087	-25	216.877	-25	220.3	-25.7003	224.385	-26	228.538	-27.5376	233.096	-28.096	237.361	-29.3614	241.627	-30.6268	245.599	-32.5994	249.572	-34.5719	253.356	-37	257.317	-39	261.49	-40.4895	265.653	-42	269.142	-45.1417	272.821	-47.8213	276.501	-50.501	280.255	-53	283.86	-55.8603	287.247	-59.247
Pseudocidaris	truncata	275	-33	281.677	-33	288.543	-33.457	294.202	-33	301.707	-33	309.15	-33.1504	315.889	-33	322.981	-34	329.243	-35	335.92	-35	342.597	-37	349.688	-38	356.779	-39	363.322	-41.3223	369.304	-45	375.694	-47.6938	381.415	-52	387.678	-55	394.251	-57.2509	400.144	-61.1437	405.744	-65.7436	412.222	-68.2222	417.822	-72.8221	423.129	-78.1292
Pseudodiadema	conforme	273	-114	276.5	-114	279.707	-114.707	282.768	-115.768	286.173	-116	289.259	-117	292.244	-118.244	295.305	-119.305	298.365	-120.365	301.188	-122	304.275	-123	306.962	-124.962	310.023	-126.023	312.704	-128	315.376	-130	318.327	-131.327	321.095	-133.095	323.806	-135	326.631	-136.631	329.399	-138.399	331.874	-140.874	334.349	-143.349	336.824	-145.824	339.299	-148.299
Pseudodiadema	deslongchampsi	172	-56	176.255	-56	180.509	-56	184.54	-55.4602	188.604	-55	192.444	-56	196.698	-56	200.539	-57	204.561	-57.5607	208.448	-58.4478	212.059	-60	215.343	-62.3432	219.23	-63.2302	222.824	-64.8244	226.418	-66.4185	230.013	-68.0126	233.858	-69	237.201	-71.2009	240.502	-73.5022	243.803	-75.8034	247.105	-78.1047	250.574	-80	254	-82.0001	257.301	-84.3013
Pseudodiadema	glasvillei	357	-82	366.128	-83	375.67	-83	383.969	-84	393.096	-85	402.224	-86	411.352	-87	420.065	-89	428.778	-91	436.762	-94.762	445.267	-97.2665	453.676	-100	461.975	-103	470.274	-106	478.113	-110.113	486.031	-114.031	493.657	-118.657	501.576	-122.576	508.909	-127.909	515.949	-133.949	521.989	-140.989	528.869	-146	536.24	-151.24	543.28	-157.28
Pseudodiadema	orbignyanum	329	-149	338.507	-149.507	347.605	-151	356.935	-151.935	365.797	-154	374.485	-156.484	383.574	-158	392.462	-160	401.351	-162	410.239	-164	418.505	-167.505	426.774	-171	434.834	-175	442.894	-179	450.675	-183.674	458.6	-188	466.466	-192.466	474.216	-197.216	481.966	-201.966	489.422	-207.422	497.172	-212.172	503.629	-218.629	510.793	-224.792	518.352	-230
Pseudodiadema	peroni	300	-35	306.026	-36	312.051	-37	317.761	-38.7612	323.688	-40	329.212	-42.2115	334.91	-44	340.522	-46	345.801	-48.8012	350.94	-51.9405	356.373	-54.3728	361.512	-57.5121	366.651	-60.6515	371.791	-63.7909	377.223	-66.2231	382.363	-69.3625	387.502	-72.5018	392.641	-75.6412	397.781	-78.7806	401.627	-83.627	406.059	-87.0593	410.906	-90.9057	414.752	-95.7522	417.892	-100.892
Pseudodiadema	pseudodiadema	525	-25	541.693	-25	557.972	-26	573.009	-30	589.288	-31	604.229	-35.2294	619.548	-38.548	634.574	-42.5738	648.135	-48.1351	662.813	-51	677.436	-56	691.748	-61.7479	705.852	-68	720.042	-74.0421	734.189	-80.1892	748.043	-87.0434	761.027	-96	774.873	-102.873	788.614	-110	802.289	-117.289	814.557	-126.557	826.947	-136.947	837.922	-147.922	848.484	-158.484
Pseudodiadema	stellatum	368	-51	376.623	-52	385.174	-53.1737	393.04	-56	401.176	-58.1759	409.043	-61	416.885	-63.8852	424.632	-67	432.841	-69	439.863	-71.8633	448.011	-74.0109	455.81	-77	463.72	-79.7201	471.399	-83	478.551	-87.5507	486.159	-91	494.26	-93.26	501.822	-96.8218	509.384	-100.383	516.652	-104.652	523.889	-109	530.19	-114.19	536.873	-119.873	543.556	-125.556
Pseudopedina	bakeri	237	-130	240.815	-131	245.043	-131	249.192	-131.192	253.087	-132	256.901	-133	261.13	-133	264.945	-132	269.174	-132	272.699	-132.301	276.389	-133	280.618	-133	284.305	-134.305	287.882	-135.882	291.647	-137	295.034	-139.034	298.448	-141	301.848	-143	304.469	-145.469	307.752	-147.752	311.049	-150	314.318	-152.318	317.85	-154	320.884	-156.884
Pseudopedina	divionensis	748	-124	769.461	-124	790.508	-127	810.726	-132	830.668	-137.668	851.163	-142	871.27	-147.27	890.357	-155	909.747	-162	929.39	-168.39	948.527	-176	967.503	-184	986.064	-193	1005.03	-201.028	1022.6	-211	1039.82	-221.822	1057.34	-233.341	1074.15	-245.152	1091.26	-256.256	1107.68	-269	1123.71	-282.707	1140.93	-294.933	1155.04	-309.037	1170.56	-322.555
Pseudopedina	elegans	497	-65	512.326	-68	528.047	-70.0465	543.392	-73	558.717	-74	574.457	-76	589.783	-79	604.784	-80.7841	619.192	-82	634.104	-86	649.011	-90.0108	663.513	-95	677.714	-100.714	692.066	-106.066	706.125	-112.125	719.845	-119	733.656	-125.656	747.597	-132	761.188	-139.188	774.368	-147.368	787.255	-156.256	800.616	-164	813.909	-171.909	827.54	-179
Pseudopedina	granulosa	464	-65	477.987	-66	491.974	-67	504.718	-67	518.498	-68.4984	531.903	-70.9033	545.015	-74.0153	557.766	-78	570.51	-82	582.594	-86.406	595.999	-88	608.743	-92	621.073	-97	633.285	-102.285	644.904	-109	656.406	-116	667.907	-123	679.289	-130.289	690.351	-138.351	701.413	-146.413	712.671	-154	723.243	-163.243	733	-173.017	741.519	-183
Pseudosalenia	aspera	336	-101	340.067	-104.067	343.19	-108	346.494	-111.494	350.147	-114.147	353.214	-118.214	356.575	-121.575	359.642	-125.642	363.002	-129.002	366	-133.097	367.722	-137.722	370.375	-141.375	374.149	-145.149	377.216	-149.216	380	-153.4	382	-157.91	384.296	-162.296	386.656	-166.656	389	-171.023	391	-175.532	393.029	-180.029	395	-184.551	395	-189.888	397	-194.397
Pseudosalenia	magniprocta	425	-41	436.2	-42.2001	447.693	-44.6931	459.263	-47	471.375	-48	482.243	-52	493.941	-54	504.809	-58	515.264	-63	526.961	-63	537.83	-67	549.373	-69.3727	559.982	-74	570.308	-79.3084	580.337	-85.337	590.517	-91	600.98	-95.9798	609.716	-103.716	620.052	-109	630.092	-115	639.801	-121.801	649.537	-128.537	658.394	-137.394	667.543	-145.543
Pseudosorella	orbignyana	1083	-118	1093.82	-117	1104.63	-116	1115.03	-114	1125.43	-114	1135.88	-112.119	1146.16	-112.164	1155.28	-111.276	1164.55	-110	1175.78	-110	1187.01	-110	1196.16	-111	1206.69	-112.692	1216.68	-115.682	1226.38	-119.38	1236.37	-122.37	1246.1	-126	1255.67	-130	1264.88	-134.877	1274.28	-139.281	1282.81	-145.807	1291.88	-151	1300.44	-157.445	1307.97	-164.971
Pseudosorella	woodwardii	261	-44	266.584	-44.584	271.875	-45.875	277.235	-47	283.061	-47	288.472	-46	294.298	-46	300.124	-46	305.95	-46	311.776	-46	317.187	-47	322.424	-48.4236	327.715	-49.7147	332.713	-51.7129	338.004	-53.0039	342.709	-55.7092	347.586	-58	352.413	-60.4127	357.167	-63	361.823	-65.8232	366.529	-68.5285	370.916	-72	375.353	-75.3533	379.083	-79
Pygaster	altus	417	-53	429.557	-52.4426	442.162	-52	453.708	-53	466.058	-54.058	477.444	-57.4438	488.345	-62	499.044	-67.0438	510.193	-71	520.911	-76	532.03	-80.0297	541.83	-85.8297	552.476	-91	563.194	-96	573.644	-101.644	584.214	-107	593.931	-113	603.872	-119.873	613.501	-127.501	623.422	-134.422	632.486	-142	642.375	-149	651.479	-156.479	661.108	-164.108
Pygaster	conoideus	1513	-117	1525.8	-118	1537.18	-123	1546.97	-129	1559.77	-132	1572.15	-134	1584.67	-135.666	1597.74	-138	1609.79	-142.79	1621.67	-148	1633.45	-153.45	1645.72	-157.72	1655.82	-163.817	1667.71	-169	1678.89	-175.892	1690	-181.813	1701.55	-187.551	1711.23	-195.235	1721.88	-202	1731.43	-210.57	1740.82	-217.821	1750.8	-224.797	1761.19	-232.188	1771.87	-238.871
Pygaster	dilatatus	1729	-181	1742.94	-184	1754.75	-187.253	1769	-191	1781.66	-195.665	1795.33	-197.332	1809.83	-201	1824.6	-204	1838.67	-208.674	1852.9	-213	1866.42	-219	1879.78	-224	1892	-231.894	1902.59	-236	1914.79	-242.207	1927.17	-249.167	1939.95	-256.955	1950.45	-263.449	1961.82	-271.823	1973.61	-280.611	1984.98	-289	1996.19	-299.186	2007.39	-309.388	2017.88	-319.882
Pygaster	gressleyi	394	-82	404.379	-83	411.658	-83.3422	420.633	-85.6331	427.316	-84.6844	436.997	-86	443.962	-87	454.756	-89	463.307	-95	473.272	-99	483.651	-102	494.022	-105.022	503.704	-109.704	513.679	-113.679	523.362	-118.362	533.477	-122	543.02	-127.02	552.164	-133	561.506	-138.506	570.602	-144.602	579.406	-151.406	587.917	-158.917	596.428	-164.428	605.328	-171
Pygaster	laganoides	399	-48	410.924	-49	421.191	-52	433.529	-52	445.039	-54	456.134	-57	467.455	-59.4552	478.23	-63.2298	489.297	-66.2973	497.928	-72.072	506.197	-72	516.879	-76	527.103	-81.1029	536.999	-86.9988	547.481	-91.4805	557.118	-98	567.272	-103.272	575.875	-110.875	585.478	-117.478	595.082	-124.082	604.554	-131	613.702	-138.702	622.719	-146.719	629.322	-154.322
Pygaster	macrocyphus	855	-220	877.341	-216.659	899.551	-215	922.034	-216	944.517	-215	966.171	-216	989.068	-218	1010.8	-222.804	1032.27	-228.266	1052.79	-236	1074.86	-240	1094.68	-248	1115.51	-255	1135.36	-264.358	1155.92	-272	1176.74	-279	1196.52	-288.524	1216.52	-297.522	1235.32	-308	1254.9	-318	1274.05	-329.052	1293.24	-340	1311.7	-352.705	1330.75	-364
Pygaster	macrostoma	728	-70	750.145	-67	772.29	-66	793.722	-70.7217	812.923	-78	835.048	-81.0481	856.272	-86.2719	876.458	-94	896.947	-101	917.02	-109	937.094	-117	956.24	-127.24	975.707	-136.707	994.659	-146	1013.49	-157	1032.52	-167.52	1051.4	-178.401	1069.87	-188.868	1088.33	-199.334	1106.89	-211	1124.51	-223.51	1143.1	-235.097	1158.97	-249	1175.98	-262.98
Pygaster	ornatus	751	-105	772.901	-101	796.044	-100	819.187	-101	841.917	-103	863.871	-106.871	885.304	-112	906.559	-117.559	927.448	-124	949.247	-128.247	970.007	-135	990.47	-142.47	1010.5	-151	1030.82	-158.815	1050.99	-166.988	1071.16	-175.16	1091.33	-183.332	1111.51	-191.505	1131.38	-200.384	1149.68	-211.678	1168.55	-223	1187.13	-235	1204.51	-248.509	1221.75	-263.752
Pygaster	semisulcatus	543	-133	557.571	-136	572.142	-139	587.128	-141	602.113	-143	616.484	-146.484	630.427	-151	644.169	-156	657.645	-161.645	671.655	-166	683.988	-172.988	697.312	-179	710.453	-185.453	723.392	-192.392	736.055	-200	748.969	-207	761.625	-214.625	772.978	-223.978	787.089	-226.089	800.029	-233.029	811.382	-242.382	823.626	-251	835.796	-259.796	847.564	-269.564
Pygaster	subtilis	448	-105	459.961	-107	472.237	-105.763	484.296	-106	496.671	-107	508.631	-109	520.592	-111	531.724	-115	542.856	-119	553.406	-124.406	564.207	-129.207	574.421	-135.421	584.929	-140.929	595.203	-147	605.507	-153	614.811	-160	625.115	-166	636.174	-170.174	646.389	-176.389	657.19	-181.19	667.986	-186	677.912	-192.912	687.765	-200	697.049	-207.049
Pygaster	trigeri	882	-56	889.6	-56	897.141	-56.1411	903.557	-57	910.525	-58.5249	917.514	-60	924.495	-61.4945	931.333	-63.3328	938.171	-65.1711	945.009	-67.0095	951.555	-69.5549	958.142	-72	964.913	-74	971.685	-76	978.042	-79	984.813	-81	990.827	-84.8275	997.373	-87.373	1003.47	-91	1009.41	-95	1015.54	-98.5448	1021.21	-103.212	1027.46	-106.464	1033.42	-110.424
Pygaster	umbrella	618	-43	637.58	-43	655.917	-44	674.255	-47	692.592	-50	710.515	-54	727.61	-60	744.791	-65.7911	761.385	-73	778.894	-78	795.699	-84.6991	811.595	-93.5945	828.107	-101	844.788	-108	860.745	-116.745	876.933	-124.933	893.122	-133.122	908.724	-142.724	924.034	-153.034	938.636	-163.636	953.653	-174.653	967.67	-186.67	982	-198.557	995.994	-210
Pygomalus	analis	961	-100	966.236	-99.7635	969.473	-97.5271	973.589	-96	979.752	-96	985.915	-96	990.883	-96.8832	996.413	-96.4126	1001.09	-98	1005.3	-98.7003	1009.24	-98.7567	1012.26	-98	1017.6	-100	1021.93	-101	1026.9	-103.896	1031.84	-105.16	1036.08	-106.076	1041.03	-109	1044.55	-111.451	1049.49	-113.493	1054.02	-116.022	1058.67	-119.673	1063.32	-123.323	1068.27	-126.267
Pygomalus	ovalis	245	-69	249.402	-70	255.046	-70	260.277	-69	265.093	-69	270.323	-70	275.968	-70	280.554	-70.5543	285.186	-71	290.83	-71	296.061	-72	301.291	-73	306.521	-74	311.337	-76	316.154	-78	321.271	-79.2714	326.141	-81.1414	331.011	-83.0114	335.588	-85.5884	340.234	-88	344.636	-91	349.32	-93.3197	352.897	-96.8968	357.181	-100.181
Pygorhytis	castanea	891	-149	896.52	-149	901.626	-150	906.731	-151	911.885	-151.885	917.357	-152	922.463	-153	927.569	-154	932.26	-156	937.366	-157	942.058	-159	947.116	-160.116	951.605	-162.605	956.094	-165.094	960.29	-168.29	964.779	-170.779	969.268	-173.268	973.464	-176.464	977.933	-179	982.149	-182.149	986.052	-186.052	990.248	-189.248	994.043	-192	997.734	-195
Pygorhytis	faba	243	-105	246.409	-105	249.818	-105	252.868	-105.868	255.571	-105.571	258.388	-105	261.798	-105	264.56	-105.44	267.557	-105.557	270.553	-106.553	273.363	-108	276.358	-109	279.352	-110	282.538	-110.538	285.242	-111.758	287.923	-112	290.918	-113	293.645	-114.645	296.493	-116	299.074	-118	302.048	-119.048	304.752	-120.752	307.644	-122	310.639	-123
Pygorhytis	ringens	259	-71	264.108	-70.8918	268.045	-70.0447	272.388	-70	277.382	-70.3824	281.451	-71	285.361	-70	290.364	-70.3637	294.839	-72	299.163	-74	303.902	-75	308.453	-76.4532	312.966	-78	317.704	-79	322.443	-80	327.182	-81	331.921	-82	335.88	-83.1196	339.817	-85.8169	344.339	-87.3393	348.39	-90	352.798	-91.7983	357.321	-93.3207	361.55	-95.5501
Pygurus	blumenbachi	1746	-105	1761.86	-105	1777.72	-103	1793.11	-101.887	1807.78	-97	1822.39	-92	1836.42	-91.5821	1850.56	-91.4399	1863.16	-91	1876.26	-90.2586	1889.74	-88	1905.18	-87	1921.04	-87	1936.07	-87	1950.27	-87	1964.06	-90	1977.89	-94.8898	1992.03	-101.032	2005	-110.004	2016.97	-119.973	2029.65	-129.651	2040.91	-139.914	2053.01	-151.006	2063.98	-161.977
Pygurus	costatus	526	-75	539.102	-76	553.446	-76	567.79	-76	581.802	-75.1977	594.874	-74.1258	608.752	-73	622.682	-72	635.37	-68	648.333	-64.6666	661.159	-63	674.675	-65	687.549	-68.5491	700.328	-72.3281	713.151	-74	725.886	-77.8861	738.079	-82.9207	747.98	-88.9796	760.659	-93	771.78	-100.78	783.388	-107.388	794.288	-114.288	805.438	-122	816.21	-129.21
Pygurus	depressus	1168	-68	1178.53	-67	1189.46	-67	1200.4	-67	1211.34	-67	1222.28	-67	1233.22	-67	1243.33	-67	1253.6	-67.3959	1263.96	-68	1273.76	-70.7604	1283.77	-73	1293.88	-75	1303.99	-77	1313.69	-80	1323.8	-82	1333.08	-86	1342.36	-90	1352.04	-93.0422	1360.93	-98	1370.15	-102.148	1378.47	-108.469	1386.7	-115	1394.82	-121.818
Pygurus	hausmanni	756	-36	776.334	-37	795.01	-38	814.93	-40	834.307	-43.3074	853.94	-46	873.608	-48.6076	892.122	-52	911.15	-56.1504	929.061	-59	947.738	-64	965.172	-68	983.893	-72.8929	1001.2	-81.1998	1019.96	-86	1037.28	-94.2782	1054	-104	1070.43	-114.428	1087.21	-124	1103.58	-134.577	1120.01	-145	1135.61	-156	1150	-167.633	1162.29	-183.29
Pygurus	jurensis	729	-116	735.55	-115.55	742.142	-115	748.919	-114	754.869	-113	762.061	-113	769.253	-113	775.436	-112.564	781.981	-113	788.759	-114	795.672	-113.328	802.729	-113	809.651	-113.651	816.494	-114.494	822.751	-116.751	829.301	-118.301	835.375	-121	841.523	-123.523	847.487	-126.487	853.451	-129.451	859.122	-133.123	864.794	-136.794	870.244	-141	875.844	-144.844
Pygurus	marmonti	698	-85	716.023	-87	733.217	-85	752.068	-85	768.6	-85.4003	786.042	-88	804.339	-89.3388	820.845	-93	838.453	-96	856.476	-98	874.085	-101	891.49	-104.49	908.473	-109	924.425	-116	940.266	-123.266	955.646	-131.646	971.026	-140.026	986.574	-148	1001.53	-156	1016.46	-165.459	1030.96	-175.96	1045.75	-185.755	1059.36	-197	1073.05	-208.05
Pygurus	pentagonalis	1611	-144	1623.64	-143	1634.74	-143.739	1646.03	-142	1659.09	-142	1672.15	-142	1684.56	-142.441	1696.61	-144	1708.01	-146	1720.24	-148	1729.64	-152	1741.32	-155.32	1752.9	-158.897	1764.26	-163	1775.24	-168	1786.16	-173.161	1796.86	-178.859	1806.79	-185	1817.26	-191.255	1827.93	-197	1838.09	-204	1848.66	-210	1859	-216.237	1868.87	-222.865
Pyrinodia	guerangeri	573	-38	591.71	-39	609.711	-37.7105	629.129	-39	648.252	-39	666.962	-40	686.914	-40	706.038	-42	724.528	-43.5284	742.628	-48	760.095	-54	776.812	-59.8116	794.142	-66.1418	808.715	-75.7145	823.821	-86	840.617	-91.6174	857.097	-100	873.322	-109	888.8	-119.8	904.666	-129.666	920.532	-139.532	935.226	-152.226	949.505	-164.506	964.785	-175.785
Rhabdocidaris	censoriensis	197	-34	203.328	-33.6722	209.099	-34	215.398	-34.3975	221.197	-36	226.832	-38	232.468	-40	238.103	-42	243.738	-44	249.787	-45	255.836	-46	261.626	-47.6263	267.075	-50.0754	272.742	-52	277.963	-55	283.184	-58	288.286	-61.286	293.442	-64.4422	298.432	-68	303	-71.653	307.46	-76	312.481	-79.4813	317.052	-84.0517	321	-88.8798
Rhabdocidaris	copeoides	685	-84	704.038	-84	722.248	-88	740.457	-92	758.253	-95	776.462	-99	793.889	-104.889	811	-109.224	826.842	-115.842	843.819	-120.819	861.954	-125	879.335	-131	895.92	-138.921	912.604	-146.604	929.407	-154	945.131	-164	961.07	-172.07	976.461	-181.46	992.558	-190.558	1007.69	-202	1023	-212.41	1037.22	-225.216	1051	-237.616	1065	-249.34
Rhabdocidaris	fowleri	706	-139	727.949	-137	750.313	-136	772.677	-137	795.454	-137	816.99	-140	839.767	-140	861.303	-143	881.595	-147	901.921	-152.921	921.766	-160	941.163	-168.163	960.694	-176	979.112	-185.112	997.38	-196	1015.42	-207.425	1032.58	-219.582	1051.03	-230.031	1068.6	-242.602	1085.88	-255.88	1102.74	-268.744	1119.32	-282.315	1134.88	-296.885	1150.75	-310.749
Rhabdocidaris	guttata	499	-112	513.89	-113	528.551	-113.449	542.841	-115	557.316	-115	572.146	-116.146	586.268	-119	600.232	-122.233	614.39	-125	628.452	-128	642.513	-131	655.746	-136	668.692	-141.692	681.797	-147	694.729	-152.728	707.02	-160	719.593	-166.593	732.465	-172.465	744.751	-179.751	756.744	-187.744	767.737	-196.737	779.145	-206.145	789.552	-216.552	800.667	-226.667
Rhabdocidaris	megalacantha	384	-99	391.482	-99	398.964	-99	406.032	-100	413.1	-101	420.583	-101	427.651	-102	434.801	-102.801	441.787	-104	448.855	-105	455.923	-106	462.576	-108	469.163	-110.163	475.625	-112.625	481.794	-115.794	488.257	-118.257	494.426	-121.426	500.596	-124.596	506.765	-127.765	512.641	-131.641	518.225	-136.225	524	-140.144	527.978	-145.978	532.562	-151.562
Rhabdocidaris	nobilis	295	-49	302.569	-50	311.38	-50	320.192	-50	328.589	-51	337.4	-51	345.564	-52.564	354.195	-53	361.764	-52	369.332	-55	376.637	-58.6373	383.642	-63	390.563	-67.5631	397.951	-71	405.106	-75	412.184	-79.1839	419	-84.0004	425.524	-89.5239	432.047	-95.0474	437.864	-100.864	443.973	-105.973	450.288	-112	457.029	-117	463.837	-121.837
Rhabdocidaris	orbignyi	718	-121	740.134	-119	762.681	-118	785.643	-118	807.777	-120	829.082	-124	851.216	-126	873.349	-128	894.655	-132	915.96	-136	935.43	-144.43	955.671	-151	974.933	-159.933	994.553	-168	1013.37	-178	1031.84	-188.843	1050.42	-199.423	1067.83	-212.831	1085.12	-225.118	1102.82	-237.819	1120.52	-250.52	1137.93	-263.928	1155.48	-277	1171.74	-291.745
Rhabdocidaris	turbeti	700	-135	717.843	-137	735.485	-139.485	753.115	-142	769.716	-147	786.809	-150.81	804.16	-154	821.174	-158	837.775	-163	853.961	-169	870.562	-174	886.748	-180	902.934	-186	918.707	-193	934.338	-200.339	948.837	-209	963.845	-217.845	978.138	-227	993.082	-236	1007.14	-247.139	1020.93	-258.928	1034.72	-270.717	1047.51	-283.505	1060.29	-296.294
Rhabdocidaris	varusensis	593	-118	607.427	-121.427	620.138	-129	634.328	-127	648.519	-123	663.537	-123	678.97	-124	693.989	-126	708.42	-129.42	722.784	-133	736.974	-137	751.164	-141	764.958	-145.958	778.716	-151	792.055	-157.055	805.44	-163	819.153	-168.153	831.823	-175.823	843.614	-185.614	856.284	-193.285	868.522	-202	880.453	-211.453	892.245	-221.244	904.036	-231.036
Scaptodiadema	matheyi	480	-58	492.983	-57	506.381	-57	518.951	-59	531.52	-61	543.675	-64	555.83	-67	567.404	-71.4037	578.898	-76	590.224	-81	601.097	-87.0967	612.049	-93	622.973	-98.9729	633.288	-105	644.142	-111.142	654.08	-118.08	664.725	-124.725	675.11	-132	685.608	-139	696.075	-146.075	705.19	-155	715.274	-163	724.839	-170.839	734.606	-179.606
Smithiaster	cheveti	754	-137	770.859	-140	787.305	-142	805.407	-142	822.266	-143	839.54	-145	856.813	-147	874.501	-148	891.361	-149	908.22	-152	925.079	-155	941.11	-160	957.686	-163.686	974.293	-167.293	990.446	-172	1006.48	-177	1021.68	-184	1036.33	-192.331	1051.18	-200.181	1066.32	-207.324	1080.88	-215.882	1094.85	-225.853	1108.83	-235.825	1122.5	-246.504
Smithiaster	loryi	433	-66	442.319	-66.3187	451.487	-67	460.938	-67	469.689	-68.6889	478.182	-71	487.219	-72	496.669	-72	505.706	-73	514.328	-75	522.536	-78	531.158	-80	539.366	-83	547.406	-86.4061	555.782	-89	563.7	-92.7003	570.969	-97.9687	579.164	-101	586.677	-105.677	593.946	-110.945	601.093	-115.093	607.361	-121.361	614.337	-127.337	621.605	-132.605
Stomechinus	bigranularis	751	-147	773.011	-150	795.015	-151.015	816.618	-155	837.801	-158	858.569	-164	879.337	-170	899.489	-177.489	919.446	-185.446	938.525	-195.525	958.189	-204.19	978.147	-212.147	997.519	-221.518	1016.3	-232.304	1034.13	-244	1051.88	-255.876	1070.37	-267.369	1087.57	-280.569	1104.48	-294.476	1121.38	-308.384	1139	-322	1154.32	-338.319	1171.35	-353.348	1188.55	-366.548
Stomechinus	calloviensis	335	-57	344.245	-58	353.903	-58	362.519	-60.5186	369.735	-65	378.693	-66.6927	387.396	-69	395.867	-71.8669	404.228	-75	412.644	-78	421.06	-81	429.062	-85	437.478	-88	444.479	-93	452.481	-97	460.483	-101	468.485	-105	476.051	-110.051	483.174	-116.174	490.834	-121	498.298	-126.298	505.713	-131.713	513.129	-137.129	520.544	-142.544
Stomechinus	germinans	460	-67	473.817	-68	487.22	-70	500.209	-73	513.198	-74	525.839	-77.8391	538.347	-82	551.336	-85	563.91	-89	575.464	-95.4643	587.285	-101.285	598.812	-107.812	610.895	-113	622.625	-117.625	634.446	-123.445	645.095	-132.095	656.051	-140	667.857	-145.857	678.799	-153.799	689.219	-163	700.682	-169.682	711	-177.297	719.738	-186.738	729	-197.132
Stomechinus	gyratus	268	-51	275.721	-51	283.442	-51	291.115	-51.1153	298.47	-52	305.777	-53	313.059	-54.059	319.983	-55.9831	327.2	-57.2	333.761	-60	340.24	-63	347.132	-65	353.611	-68	360.089	-71	366.153	-75	372.74	-77.7395	379.11	-81	385	-84.5883	391.047	-88.0472	397.385	-91.3854	403.609	-95	409.769	-98.7691	415.738	-103	421.567	-107.567
Stomechinus	heberti	187	-32	191.972	-32	196.943	-32	201.501	-33	206.472	-33	211.03	-34	215.708	-34.7082	220.395	-35.3952	224.702	-37	229.26	-38	233.817	-39	237.972	-40.9719	242.103	-43	246.467	-44.4673	250.276	-47.2757	253.791	-50.7912	257.434	-54	261.163	-57	264.923	-59.9235	268.025	-63.0247	272.126	-65.126	275.642	-68.6415	279.45	-71.4499	282.965	-74.9654
Stomechinus	longuemari	624	-83	643.292	-86	662.583	-89	681.46	-93	699.946	-97.9459	719.152	-101.152	737.264	-107	755.727	-112	773.776	-118	791.411	-125	809.032	-132.032	826.481	-139.481	843.9	-147	861.085	-155.085	878.534	-162.534	894.519	-173.518	910.954	-182	927.76	-191	943.152	-202	958.799	-213.799	975.108	-224	990.768	-235.768	1006.04	-247.045	1021.44	-259.443
Stomechinus	monsbeligardensis	559	-99	573.914	-99	587.999	-101	601.256	-105	613.777	-110.777	626.942	-115	639.785	-120	654.284	-121	667.956	-124	682.87	-124	696.383	-124.618	709.384	-126	723.469	-124	737.969	-123	750.867	-125.867	763.24	-132	775.255	-139	787.776	-144.776	800.372	-150.372	812.675	-156.675	824.969	-163	836.984	-170	848.999	-176.999	861.841	-182
Stomechinus	multigrannularis	1416	-113	1430.24	-114	1444.04	-116.043	1457.33	-119.332	1470.46	-123	1483.87	-126	1497.2	-129.199	1510.28	-133	1523.69	-136	1536.48	-140.481	1549.18	-145.185	1561.84	-150	1574.42	-155	1587	-160.002	1599.12	-166.119	1610.94	-172.944	1623.06	-179.061	1634.3	-187.3	1645.35	-196	1656.27	-205	1667.14	-214.138	1678.08	-223.084	1687.74	-233.738	1698.1	-244.098
Stomechinus	perlatus	1280	-69	1290.25	-68	1300.49	-67	1310.74	-66	1320.98	-67	1330.81	-69	1340.23	-72	1349.75	-74.7508	1358.46	-77.46	1367.24	-80	1376.24	-84	1385.47	-87.4661	1394.66	-91	1403.25	-96	1412.47	-99.4723	1421.18	-104.181	1429.89	-108.891	1437.43	-113	1445.31	-118.309	1453.43	-124.432	1461.14	-130.141	1468.56	-136.558	1476.96	-142	1484.8	-148.804
Stomechinus	peroni	185	-39	189.928	-39	194.443	-40	198.677	-41.6766	202.747	-43.7473	206.818	-45.818	210.889	-47.8887	214.667	-50.6665	218.628	-53	222.515	-55.515	226.414	-58	230.363	-60.3635	234.434	-62.4342	238.212	-65.212	242.283	-67.2827	246.06	-70.0605	249.838	-72.8383	253.909	-74.909	257.394	-78.394	261.172	-81.1718	264.243	-84.2425	267.313	-87.3132	270.091	-91.091	272.869	-94.8688
Stomechinus	polyporus	524	-62	538.741	-63	552.755	-65.7545	566.979	-68	580.477	-72	593.975	-76	607.473	-80	621.273	-83.2725	634.469	-88	647.553	-93	660.45	-98.4502	673.306	-104	686.276	-109.276	698.456	-116.456	710.315	-123	722.403	-130.403	733.877	-137.877	745.179	-147.179	757.066	-155.066	767.521	-165	777.963	-174.963	788.972	-184.972	798.86	-194.859	809.869	-204.869
Stomechinus	pyramidatus	449	-48	460.909	-48	472.578	-50.5778	484.726	-52	496.449	-54.4485	507.714	-58	518.855	-61.8547	530.289	-65	541.554	-68.5538	552.449	-73	563.374	-77.3742	574.138	-82.138	584.609	-87.6088	595.113	-93	605.364	-99	615.729	-104.728	625.907	-110.906	636.12	-117	646.555	-122.555	656.733	-128.733	665.911	-135.911	675.298	-144	684.096	-152.096	692.395	-161.395
Stomechinus	robineaui	578	-67	591.442	-69	604.884	-71	617.645	-74.6451	630.079	-79.0791	642.726	-83	655.533	-86.5328	667.953	-91	680.153	-96	692.352	-101	704.552	-106	716.824	-110.824	729.258	-115.258	741.106	-121.106	752.662	-127.662	764.217	-134.217	775.772	-140.772	787.035	-148.035	798.006	-156	809	-163.377	819.529	-171.529	830.705	-179	842.054	-186.054	853.316	-193.316
Stomechinus	semiplacenta	423	-211	430.934	-211	439.283	-212	448.032	-212.032	455.986	-213.986	463.914	-216	471.849	-218	479.554	-220.554	487.303	-223	495.168	-225.168	503.121	-227.121	510.692	-230	518.212	-233	526.103	-235.103	533.252	-239	540.253	-243.253	547.464	-247	554.57	-251	561.676	-255	568.846	-258.846	576.213	-262.213	583	-266.408	589.363	-271.363	594.145	-278.145
Stomechinus	serratus	672	-91	677.475	-92	682.949	-93	688.424	-94	693.484	-96	698.678	-97.678	704.019	-99	709.349	-100.349	714.14	-103	719.2	-105	724.261	-107	729.227	-109.227	733.684	-112.684	738.434	-115.434	742.891	-118.891	747.492	-122	751.805	-124.195	755.554	-127.554	759.016	-132	763.468	-135.468	767.925	-138.925	772.382	-142.382	776.839	-145.839	780.589	-149.589
Stomechinus	varusensis	233	-71	238.885	-70.1146	245.09	-70	250.928	-71	256.766	-72	262.427	-73.4272	267.727	-75.7268	273.037	-78	278.461	-80	283.919	-81.9187	289.511	-83.5112	294.811	-85.8109	300.111	-88.1105	305.41	-90.4102	310.59	-93	315.424	-96.4237	320.43	-99.4304	325.144	-103.144	329.565	-107.565	334.572	-110.572	339.579	-113.579	344.586	-116.585	349.007	-121.007	353.427	-125.427
Tetragramma	planissimum	491	-51	505.128	-52	517.599	-55	530.898	-58	545.026	-59	556.668	-60	570.27	-62.2702	583.682	-65	596.153	-68	609.038	-72	621.653	-76.6525	633.693	-80.6927	645.44	-87.4399	657.773	-92.7729	668.736	-100	680.56	-106.56	691.722	-114.722	702.176	-123.176	713.045	-132.045	723.913	-140.913	735.075	-149.075	745.65	-158.65	755.933	-168.933	766.095	-178.095
Thierychinus	delaunayi	252	-121	259.214	-121	266.429	-121	273.643	-121	280.314	-122.314	286.294	-125.294	292.274	-128.274	298.773	-130	304.113	-133.113	309.8	-136.8	316.072	-139.072	322.074	-142	328.033	-145.033	334.013	-148.013	339.7	-151.7	345.133	-156	350.074	-160.074	355.761	-163.761	361.156	-168.156	366.55	-172.55	371.335	-177	377.217	-180.217	382.318	-185.318	387.713	-189.713
Tiarechinopsis	besairiei	743	-71	766.689	-71	789.135	-72	811.581	-73	833.726	-76.7259	856.058	-80	878.09	-84	898.465	-92	918.887	-99.8869	939.445	-107.445	958.831	-117.831	978.722	-127	997.776	-136.776	1016.4	-149	1034.38	-161.377	1051.88	-174.885	1070.1	-188.1	1087.61	-201.607	1104.82	-215.822	1122.74	-229.744	1141.55	-241.545	1159.08	-255	1177.27	-268.268	1194.48	-282.483
Tithonia	convexa	335	-139	342.367	-138	348.933	-135.067	355.03	-131	361.154	-127	368.075	-124.925	374.749	-122.251	381.183	-123	388.55	-122	395.649	-121.649	402.87	-123	410.651	-123	417.72	-124.72	424.971	-126	431.946	-127.946	439.29	-129	446.243	-131	452.845	-133.845	459.32	-137	465.858	-140	472.397	-143	478.935	-146	485.042	-150.042	491.13	-154.13
Tithonia	oxfordiana	741	-156	759.28	-157	777.103	-154.897	793.251	-148.749	809.15	-142	825.359	-136	841.695	-130.305	858.192	-125	875.162	-120.838	892.481	-117.519	909.304	-115	927.12	-117.12	944.207	-121	961.466	-124.466	977.321	-130.679	993.762	-134.762	1009.87	-141	1026.08	-147	1042.2	-153.205	1058.09	-156	1074.5	-161.501	1090.36	-168.356	1106.21	-175.211	1121.68	-183
Tithonia	praeconvexa	357	-72	365.514	-73	374.027	-72	382.541	-71	390.641	-69	399.155	-68	408.083	-68	417.01	-68	425.524	-69	433.21	-70	441.309	-72	449.823	-73	457.652	-75.6523	465.608	-78	473.207	-81.2073	479.399	-86.399	486.884	-89.8836	493.782	-94.7824	500.135	-101	506.701	-106.701	513.893	-110.893	520.499	-116.499	526.398	-122.398	531.297	-129.297
Tylocidaris	honorinae	223	-64	228.083	-64.0825	232.819	-65	237.936	-65	242.638	-66	247.341	-67	252.458	-67	256.82	-68.8203	261.448	-70	266.151	-71	270.853	-72	275.1	-74.1001	279.43	-76	283.508	-78.5078	287.712	-80.7116	291.466	-84	294.826	-86.8264	298.629	-90	302.503	-93	306.266	-96.2664	310.177	-99.1773	314	-102.125	316.585	-105.585	320.203	-109.203
[truncated: 432 more columns]
